# Supplementary material for: Tree type-specific endophytic bacterial assembly and function in senescing leaves and needles in temperate forests of Central Europe
Source: BMC Plant Biol. 2026 May 21;26:900. doi: 10.1186/s12870-026-08931-x (PMC13192065; doi:10.1186/s12870-026-08931-x)
Supplement: Supplementary file 2 — Supplementary Material 2. [file 12870_2026_8931_MOESM2_ESM.csv]

Kindom	Phylum	Class	Order	Family	Genus	Sepcies	ASV ID	AH	BU	DG	ES	FI	HBU	KB	KI	LI
Bacteria	Abditibacteriota	Abditibacteria	Abditibacteriales	Abditibacteriaceae	Abditibacterium	Abditibacterium_unclassified	ASV_000691	1.2	1.2	0	0	0.8	1.6	0	0	0.2
Bacteria	Abditibacteriota	Abditibacteria	Abditibacteriales	Abditibacteriaceae	Abditibacterium	Abditibacterium_unclassified	ASV_000782	0	0.8	0	0	0	2.8	0	0	0.2
Bacteria	Abditibacteriota	Abditibacteria	Abditibacteriales	Abditibacteriaceae	Abditibacterium	Abditibacterium_unclassified	ASV_000690	1.2	1.2	0	0	0	0.2	0	0	0.8
Bacteria	Abditibacteriota	Abditibacteria	Abditibacteriales	Abditibacteriaceae	Abditibacterium	Abditibacterium_unclassified	ASV_000777	0	0.4	2	0	0.2	0.2	0	0	0
Bacteria	Abditibacteriota	Abditibacteria	Abditibacteriales	Abditibacteriaceae	Abditibacterium	Abditibacterium_unclassified	ASV_001022	0	0.4	0	0	1.6	0	0	0	0
Bacteria	Abditibacteriota	Abditibacteria	Abditibacteriales	Abditibacteriaceae	Abditibacterium	Abditibacterium_unclassified	ASV_001349	0	0	0	0	0.6	0.6	0	0	0.4
Bacteria	Abditibacteriota	Abditibacteria	Abditibacteriales	Abditibacteriaceae	Abditibacterium	Abditibacterium_unclassified	ASV_001435	0	0	1	0	0	0	0	0	0
Bacteria	Abditibacteriota	Abditibacteria	Abditibacteriales	Abditibacteriaceae	Abditibacterium	Abditibacterium_unclassified	ASV_001456	0	0.8	0	0	0	0	0	0	0
Bacteria	Abditibacteriota	Abditibacteria	Abditibacteriales	Abditibacteriaceae	Abditibacterium	Abditibacterium_unclassified	ASV_001458	0	0	1	0	0	0	0	0	0
Bacteria	Abditibacteriota	Abditibacteria	Abditibacteriales	Abditibacteriaceae	Abditibacterium	Abditibacterium_unclassified	ASV_001490	0	0	0	0	0.8	0	0	0	0
Bacteria	Abditibacteriota	Abditibacteria	Abditibacteriales	Abditibacteriaceae	Abditibacterium	Abditibacterium_unclassified	ASV_002143	0	0	0	0	0.8	0	0	0	0
Bacteria	Abditibacteriota	Abditibacteria	Abditibacteriales	Abditibacteriaceae	Abditibacterium	Abditibacterium_unclassified	ASV_002822	0	0	0	0	0	0	0	0	0
Bacteria	Abditibacteriota	Abditibacteria	Abditibacteriales	Abditibacteriaceae	Abditibacterium	Abditibacterium_unclassified	ASV_002844	0.6	0	0	0	0	0	0	0	0
Bacteria	Abditibacteriota	Abditibacteria	Abditibacteriales	Abditibacteriaceae	Abditibacterium	Abditibacterium_unclassified	ASV_002123	0	0.2	0	0	0	0	0	0	0
Bacteria	Abditibacteriota	Abditibacteria	Abditibacteriales	Abditibacteriaceae	Abditibacterium	Abditibacterium_unclassified	ASV_002146	0	0	0	0	0.4	0	0	0	0
Bacteria	Abditibacteriota	Abditibacteria	Abditibacteriales	Abditibacteriaceae	Abditibacterium	Abditibacterium_unclassified	ASV_002276	0	0.2	0	0	0	0	0	0	0
Bacteria	Abditibacteriota	Abditibacteria	Abditibacteriales	Abditibacteriaceae	Abditibacterium	Abditibacterium_unclassified	ASV_002626	0.2	0	0	0	0	0	0	0	0
Bacteria	Abditibacteriota	Abditibacteria	Abditibacteriales	Abditibacteriaceae	Abditibacterium	Abditibacterium_unclassified	ASV_002685	0	0	0	0	0.2	0	0	0	0
Bacteria	Abditibacteriota	Abditibacteria	Abditibacteriales	Abditibacteriaceae	Abditibacterium	Abditibacterium_unclassified	ASV_002714	0	0	0	0	0	0	0	0	0
Bacteria	Abditibacteriota	Abditibacteria	Abditibacteriales	Abditibacteriaceae	Abditibacterium	Abditibacterium_unclassified	ASV_002796	0	0	0	0	0.2	0	0	0	0
Bacteria	Acidobacteriota	Acidobacteriae	Acidobacteriales	Acidobacteriaceae_(Subgroup_1)	Edaphobacter	Edaphobacter_unclassified	ASV_000119	0	0	26.4	0	17	0	0	25.6	0
Bacteria	Acidobacteriota	Acidobacteriae	Acidobacteriales	Acidobacteriaceae_(Subgroup_1)	Terriglobus	Terriglobus_unclassified	ASV_000143	0.2	1.8	12.2	0	11.4	0.2	0	21.6	0.8
Bacteria	Acidobacteriota	Acidobacteriae	Acidobacteriales	Acidobacteriaceae_(Subgroup_1)	Terriglobus	Terriglobus_unclassified	ASV_000188	1.2	0	7.2	0	9	0	0	10.2	0
Bacteria	Acidobacteriota	Acidobacteriae	Acidobacteriales	Acidobacteriaceae_(Subgroup_1)	Granulicella	Granulicella_unclassified	ASV_000225	0	0	6.6	0	4.6	0	0	25	0
Bacteria	Acidobacteriota	Acidobacteriae	Acidobacteriales	Acidobacteriaceae_(Subgroup_1)	Bryocella	Bryocella_unclassified	ASV_000279	0	0	0	0	0	0	0	30.2	0
Bacteria	Acidobacteriota	Acidobacteriae	Acidobacteriales	Acidobacteriaceae_(Subgroup_1)	Granulicella	Granulicella_unclassified	ASV_000213	0	0	0	0	18.4	0	0	8.6	0
Bacteria	Acidobacteriota	Acidobacteriae	Acidobacteriales	Acidobacteriaceae_(Subgroup_1)	Edaphobacter	Edaphobacter_unclassified	ASV_000340	0	0	0	0	0	0	0	26.2	0
Bacteria	Acidobacteriota	Acidobacteriae	Acidobacteriales	Acidobacteriaceae_(Subgroup_1)	Bryocella	Bryocella_unclassified	ASV_000293	0	0	0	0	1.6	0	0	22.8	0
Bacteria	Acidobacteriota	Acidobacteriae	Acidobacteriales	Acidobacteriaceae_(Subgroup_1)	Granulicella	Granulicella_unclassified	ASV_000325	0	0	0	0	0	0	0	22.2	0
Bacteria	Acidobacteriota	Acidobacteriae	Acidobacteriales	Acidobacteriaceae_(Subgroup_1)	Terriglobus	Terriglobus_unclassified	ASV_000337	0	0	0	0	0	0	0	22	0
Bacteria	Acidobacteriota	Acidobacteriae	Acidobacteriales	Acidobacteriaceae_(Subgroup_1)	Bryocella	Bryocella_unclassified	ASV_000419	0	0	0	0	0	0	0	21	0
Bacteria	Acidobacteriota	Acidobacteriae	Acidobacteriales	Acidobacteriaceae_(Subgroup_1)	Bryocella	Bryocella_unclassified	ASV_000353	0	0	4.2	0	1	0	0	13	0
Bacteria	Acidobacteriota	Acidobacteriae	Acidobacteriales	Acidobacteriaceae_(Subgroup_1)	Bryocella	Bryocella_unclassified	ASV_000329	0	0	0	0	0	0	0	14.8	0
Bacteria	Acidobacteriota	Acidobacteriae	Acidobacteriales	Acidobacteriaceae_(Subgroup_1)	Edaphobacter	Edaphobacter_unclassified	ASV_000523	0	0	0	0	0	0	0	13.4	0
Bacteria	Acidobacteriota	Acidobacteriae	Acidobacteriales	Acidobacteriaceae_(Subgroup_1)	Granulicella	Granulicella_unclassified	ASV_000407	0	0	0.6	0	0	0	0	12.4	0
Bacteria	Acidobacteriota	Acidobacteriae	Acidobacteriales	Acidobacteriaceae_(Subgroup_1)	Granulicella	Granulicella_unclassified	ASV_000434	0	0	0.4	0	0	0	0	12.2	0
Bacteria	Acidobacteriota	Acidobacteriae	Acidobacteriales	Acidobacteriaceae_(Subgroup_1)	Edaphobacter	Edaphobacter_unclassified	ASV_000435	0	0	0	0	3.4	0	0	6.6	0
Bacteria	Acidobacteriota	Acidobacteriae	Acidobacteriales	Acidobacteriaceae_(Subgroup_1)	Bryocella	Bryocella_unclassified	ASV_000482	0	0	0	0	0	0	0	9.8	0
Bacteria	Acidobacteriota	Acidobacteriae	Acidobacteriales	Acidobacteriaceae_(Subgroup_1)	Acidipila	Acidipila_unclassified	ASV_000766	0	0	0	0	0	0	0	9.8	0
Bacteria	Acidobacteriota	Acidobacteriae	Acidobacteriales	Acidobacteriaceae_(Subgroup_1)	Acidobacteriaceae_(Subgroup_1)_unclassified	Acidobacteriaceae_(Subgroup_1)_unclassified	ASV_000610	0	0	0	0	0.6	0	0	8.8	0
Bacteria	Acidobacteriota	Acidobacteriae	Acidobacteriales	Acidobacteriaceae_(Subgroup_1)	Acidobacteriaceae_(Subgroup_1)_unclassified	Acidobacteriaceae_(Subgroup_1)_unclassified	ASV_000755	0	0	0	0	0	0	0	7.8	0
Bacteria	Acidobacteriota	Acidobacteriae	Acidobacteriales	Acidobacteriaceae_(Subgroup_1)	Edaphobacter	Edaphobacter_unclassified	ASV_000532	0	0	1.2	0	5.8	0	0	0	0
Bacteria	Acidobacteriota	Acidobacteriae	Acidobacteriales	Acidobacteriaceae_(Subgroup_1)	Terriglobus	Terriglobus_unclassified	ASV_000634	0	0	1.4	0	0	0	0	5	0
Bacteria	Acidobacteriota	Acidobacteriae	Acidobacteriales	Acidobacteriaceae_(Subgroup_1)	Granulicella	Granulicella_unclassified	ASV_000722	0	0	2.8	0	3.2	0	0	0	0
Bacteria	Acidobacteriota	Acidobacteriae	Acidobacteriales	Acidobacteriaceae_(Subgroup_1)	Granulicella	Granulicella_unclassified	ASV_000726	0	0	1.6	0	0	0	0	4.2	0
Bacteria	Acidobacteriota	Acidobacteriae	Acidobacteriales	Acidobacteriaceae_(Subgroup_1)	Acidobacteriaceae_(Subgroup_1)_unclassified	Acidobacteriaceae_(Subgroup_1)_unclassified	ASV_000791	0	0	0.6	0	0	0	0	5.2	0
Bacteria	Acidobacteriota	Acidobacteriae	Acidobacteriales	Acidobacteriaceae_(Subgroup_1)	Granulicella	Granulicella_unclassified	ASV_000727	0	0	0.2	0	0	0	0	4.8	0
Bacteria	Acidobacteriota	Blastocatellia	Blastocatellales	Blastocatellaceae	Blastocatella	Blastocatella_unclassified	ASV_000630	0	0	0	0	4.6	0	0	0	0
Bacteria	Acidobacteriota	Acidobacteriae	Acidobacteriales	Acidobacteriaceae_(Subgroup_1)	Bryocella	Bryocella_unclassified	ASV_000833	0	0	0	0	0	0	0	4.4	0
Bacteria	Acidobacteriota	Acidobacteriae	Acidobacteriales	Acidobacteriaceae_(Subgroup_1)	Acidipila	Acidipila_unclassified	ASV_000980	0	0	0	0	0	0	0	4.4	0
Bacteria	Acidobacteriota	Acidobacteriae	Acidobacteriales	Acidobacteriaceae_(Subgroup_1)	Granulicella	Granulicella_unclassified	ASV_000824	0	0	2	0	2.2	0	0	0	0
Bacteria	Acidobacteriota	Acidobacteriae	Acidobacteriales	Acidobacteriaceae_(Subgroup_1)	Acidipila	Acidipila_unclassified	ASV_001051	0	0	0	0	0	0	0	4	0
Bacteria	Acidobacteriota	Acidobacteriae	Acidobacteriales	Acidobacteriaceae_(Subgroup_1)	Granulicella	Granulicella_unclassified	ASV_000825	0	0	0	0	1	0	0	2.6	0
Bacteria	Acidobacteriota	Acidobacteriae	Acidobacteriales	Acidobacteriaceae_(Subgroup_1)	Terriglobus	Terriglobus_unclassified	ASV_000838	0	0	0	0	0	0	0	3.6	0
Bacteria	Acidobacteriota	Acidobacteriae	Acidobacteriales	Acidobacteriaceae_(Subgroup_1)	Acidobacteriaceae_(Subgroup_1)_unclassified	Acidobacteriaceae_(Subgroup_1)_unclassified	ASV_000877	0	0	0	0	3.2	0	0	0	0
Bacteria	Acidobacteriota	Acidobacteriae	Acidobacteriales	Acidobacteriaceae_(Subgroup_1)	Granulicella	Granulicella_unclassified	ASV_000693	0	0	0.6	0	2.4	0	0	0	0
Bacteria	Acidobacteriota	Acidobacteriae	Acidobacteriales	Acidobacteriaceae_(Subgroup_1)	Acidobacteriaceae_(Subgroup_1)_unclassified	Acidobacteriaceae_(Subgroup_1)_unclassified	ASV_000956	0	0	0	0	3	0	0	0	0
Bacteria	Acidobacteriota	Acidobacteriae	Acidobacteriales	Acidobacteriaceae_(Subgroup_1)	Acidobacteriaceae_(Subgroup_1)_unclassified	Acidobacteriaceae_(Subgroup_1)_unclassified	ASV_000882	0	0	0	0	0	0	0	2.8	0
Bacteria	Acidobacteriota	Acidobacteriae	Acidobacteriales	Acidobacteriaceae_(Subgroup_1)	Granulicella	Granulicella_unclassified	ASV_001209	0	0	0	0	0	0	0	2.6	0
Bacteria	Acidobacteriota	Acidobacteriae	Acidobacteriales	Acidobacteriaceae_(Subgroup_1)	Granulicella	Granulicella_unclassified	ASV_001251	0	0	0	0	0	0	0	2.6	0
Bacteria	Acidobacteriota	Acidobacteriae	Acidobacteriales	Acidobacteriaceae_(Subgroup_1)	Granulicella	Granulicella_unclassified	ASV_001258	0	0	2.6	0	0	0	0	0	0
Bacteria	Acidobacteriota	Acidobacteriae	Acidobacteriales	Acidobacteriaceae_(Subgroup_1)	Acidipila	Acidipila_unclassified	ASV_000853	0	0	0	0	2.2	0	0	0	0
Bacteria	Acidobacteriota	Acidobacteriae	Solibacterales	Solibacteraceae	Candidatus_Solibacter	Candidatus_Solibacter_unclassified	ASV_001133	0	0	0	0	2.2	0	0	0	0
Bacteria	Acidobacteriota	Acidobacteriae	Acidobacteriales	Acidobacteriaceae_(Subgroup_1)	Granulicella	Granulicella_unclassified	ASV_001300	0	0	0	0	0	0	0	2.2	0
Bacteria	Acidobacteriota	Acidobacteriae	Acidobacteriales	Acidobacteriaceae_(Subgroup_1)	Granulicella	Granulicella_unclassified	ASV_001650	0	0	0	0	0	0	0	2.2	0
Bacteria	Acidobacteriota	Acidobacteriae	Acidobacteriales	Acidobacteriaceae_(Subgroup_1)	Granulicella	Granulicella_unclassified	ASV_001287	0	0	1	0	1	0	0	0	0
Bacteria	Acidobacteriota	Acidobacteriae	Acidobacteriales	Acidobacteriaceae_(Subgroup_1)	Acidobacteriaceae_(Subgroup_1)_unclassified	Acidobacteriaceae_(Subgroup_1)_unclassified	ASV_001379	0	0	0	0	0	0	0	2	0
Bacteria	Acidobacteriota	Acidobacteriae	Acidobacteriales	Acidobacteriaceae_(Subgroup_1)	Granulicella	Granulicella_unclassified	ASV_001473	0	0	0	0	0	0	0	1.6	0
Bacteria	Acidobacteriota	Acidobacteriae	Acidobacteriales	Acidobacteriaceae_(Subgroup_1)	Granulicella	Granulicella_unclassified	ASV_001487	0	0	1.6	0	0	0	0	0	0
Bacteria	Acidobacteriota	Acidobacteriae	Acidobacteriales	Acidobacteriaceae_(Subgroup_1)	Terriglobus	Terriglobus_unclassified	ASV_001561	0	1	0	0	0	0.6	0	0	0
Bacteria	Acidobacteriota	Blastocatellia	Blastocatellales	Blastocatellaceae	Aridibacter	Aridibacter_unclassified	ASV_001095	0	0	0	0	1.4	0	0	0	0
Bacteria	Acidobacteriota	Acidobacteriae	Acidobacteriales	Acidobacteriaceae_(Subgroup_1)	Bryocella	Bryocella_unclassified	ASV_001172	0	0	0	0	1.4	0	0	0	0
Bacteria	Acidobacteriota	Acidobacteriae	Acidobacteriales	Acidobacteriaceae_(Subgroup_1)	Granulicella	Granulicella_unclassified	ASV_001731	0	0	0	0	0	0	0	1.4	0
Bacteria	Acidobacteriota	Acidobacteriae	Acidobacteriales	Acidobacteriaceae_(Subgroup_1)	Bryocella	Bryocella_unclassified	ASV_001484	0	0	0.4	0	0	0	0	0.8	0
Bacteria	Acidobacteriota	Acidobacteriae	Acidobacteriales	Acidobacteriaceae_(Subgroup_1)	Acidobacteriaceae_(Subgroup_1)_unclassified	Acidobacteriaceae_(Subgroup_1)_unclassified	ASV_001517	0	0	0	0	1.2	0	0	0	0
Bacteria	Acidobacteriota	Acidobacteriae	Acidobacteriales	Acidobacteriaceae_(Subgroup_1)	Granulicella	Granulicella_unclassified	ASV_001861	0	0	0	0	0	0	0	1	0
Bacteria	Acidobacteriota	Acidobacteriae	Acidobacteriales	Acidobacteriaceae_(Subgroup_1)	Granulicella	Granulicella_unclassified	ASV_002132	0	0	0.8	0	0	0	0	0	0
Bacteria	Acidobacteriota	Acidobacteriae	Acidobacteriales	Acidobacteriaceae_(Subgroup_1)	Acidobacteriaceae_(Subgroup_1)_unclassified	Acidobacteriaceae_(Subgroup_1)_unclassified	ASV_001757	0	0	0	0	0.4	0	0	0	0
Bacteria	Acidobacteriota	Acidobacteriae	Acidobacteriales	Acidobacteriaceae_(Subgroup_1)	Granulicella	Granulicella_unclassified	ASV_001764	0	0	0	0	0	0	0	0.4	0
Bacteria	Acidobacteriota	Acidobacteriae	Acidobacteriales	Acidobacteriaceae_(Subgroup_1)	Acidobacteriaceae_(Subgroup_1)_unclassified	Acidobacteriaceae_(Subgroup_1)_unclassified	ASV_001944	0	0	0.4	0	0	0	0	0	0
Bacteria	Acidobacteriota	Blastocatellia	Blastocatellales	Blastocatellaceae	Blastocatella	Blastocatella_unclassified	ASV_002012	0	0	0	0.4	0	0	0	0	0
Bacteria	Acidobacteriota	Acidobacteriae	Acidobacteriales	Acidobacteriaceae_(Subgroup_1)	Granulicella	Granulicella_unclassified	ASV_002206	0	0	0.4	0	0	0	0	0	0
Bacteria	Acidobacteriota	Acidobacteriae	Bryobacterales	Bryobacteraceae	Bryobacter	Bryobacter_unclassified	ASV_002452	0	0	0	0	0.4	0	0	0	0
Bacteria	Acidobacteriota	Acidobacteriae	Solibacterales	Solibacteraceae	Candidatus_Solibacter	Candidatus_Solibacter_unclassified	ASV_002924	0	0	0	0	0	0	0	0	0
Bacteria	Acidobacteriota	Acidobacteriae	Acidobacteriales	Acidobacteriaceae_(Subgroup_1)	Edaphobacter	Edaphobacter_unclassified	ASV_001795	0	0	0	0	0.2	0	0	0	0
Bacteria	Acidobacteriota	Acidobacteriae	Acidobacteriales	Acidobacteriaceae_(Subgroup_1)	Granulicella	Granulicella_unclassified	ASV_002026	0	0	0	0	0.2	0	0	0	0
Bacteria	Acidobacteriota	Blastocatellia	Blastocatellales	Blastocatellaceae	Blastocatella	Blastocatella_unclassified	ASV_002843	0.2	0	0	0	0	0	0	0	0
Bacteria	Actinobacteriota	Actinobacteria	Kineosporiales	Kineosporiaceae	Kineococcus	Kineococcus_unclassified	ASV_000046	62.6	27.2	1.8	100	1.2	58.2	85	0	66.6
Bacteria	Actinobacteriota	Actinobacteria	Micrococcales	Microbacteriaceae	Amnibacterium	Amnibacterium_unclassified	ASV_000051	42.2	84.8	3.6	6.8	0	72.2	0	0	18.6
Bacteria	Actinobacteriota	Actinobacteria	Micrococcales	Microbacteriaceae	Frigoribacterium	Frigoribacterium_unclassified	ASV_000068	46.6	3.2	15.8	47.8	7.4	8.6	13	15.2	28.2
Bacteria	Actinobacteriota	Actinobacteria	Micrococcales	Microbacteriaceae	Amnibacterium	Amnibacterium_unclassified	ASV_000070	8.4	2	46.4	0	45.8	4.2	0	15.4	0.6
Bacteria	Actinobacteriota	Actinobacteria	Pseudonocardiales	Pseudonocardiaceae	Actinomycetospora	Actinomycetospora_unclassified	ASV_000069	0	0	36.6	1	93	0	0	3.2	0
Bacteria	Actinobacteriota	Actinobacteria	Micrococcales	Dermacoccaceae	Dermacoccaceae_unclassified	Dermacoccaceae_unclassified	ASV_000093	0	0	66.6	0	18	0	0	1.4	0
Bacteria	Actinobacteriota	Actinobacteria	Kineosporiales	Kineosporiaceae	Kineococcus	Kineococcus_unclassified	ASV_000138	23.6	7.2	0	8.2	0	8.6	0	0	4.6
Bacteria	Actinobacteriota	Actinobacteria	Micrococcales	Microbacteriaceae	Frondihabitans	Frondihabitans_unclassified	ASV_000149	21	6.2	0.8	13.6	0.2	6.2	3	0	8.8
Bacteria	Actinobacteriota	Actinobacteria	Kineosporiales	Kineosporiaceae	Kineococcus	Kineococcus_unclassified	ASV_000133	7.4	14.2	0	8.6	0	9.6	7.666666667	0	13.6
Bacteria	Actinobacteriota	Actinobacteria	Frankiales	Nakamurellaceae	Nakamurella	Nakamurella_unclassified	ASV_000106	0	4	45.4	0	16.8	2.8	1.333333333	3	1.2
Bacteria	Actinobacteriota	Actinobacteria	Pseudonocardiales	Pseudonocardiaceae	Actinomycetospora	Actinomycetospora_unclassified	ASV_000088	0	0	70.4	0	2.2	0	0	0	0
Bacteria	Actinobacteriota	Actinobacteria	Micrococcales	Microbacteriaceae	Curtobacterium	Curtobacterium_unclassified	ASV_000152	25.2	2	2.2	5.8	0.8	1.6	8	0	13.4
Bacteria	Actinobacteriota	Actinobacteria	Frankiales	Frankiaceae	Jatrophihabitans	Jatrophihabitans_unclassified	ASV_000128	0	0	26.4	0	23.8	0	0	3.6	0
Bacteria	Actinobacteriota	Actinobacteria	Micromonosporales	Micromonosporaceae	Actinoplanes	Actinoplanes_unclassified	ASV_000120	0	0	0	0	53.6	0	0	0	0
Bacteria	Actinobacteriota	Actinobacteria	Frankiales	Nakamurellaceae	Nakamurella	Nakamurella_unclassified	ASV_000147	6.6	2.6	0	2.8	0	29.6	0	0	11.2
Bacteria	Actinobacteriota	Actinobacteria	Kineosporiales	Kineosporiaceae	Quadrisphaera	Quadrisphaera_unclassified	ASV_000155	2.8	5.8	0	2.2	0	27.8	0	0	4.8
Bacteria	Actinobacteriota	Actinobacteria	Frankiales	Geodermatophilaceae	Klenkia	Klenkia_unclassified	ASV_000157	10.6	10.2	0	5.4	0	7.2	0	0	10
Bacteria	Actinobacteriota	Actinobacteria	Micromonosporales	Micromonosporaceae	Phytohabitans	Phytohabitans_unclassified	ASV_000177	0.8	0	0	0	24.6	0	0	0	0
Bacteria	Actinobacteriota	Actinobacteria	Micrococcales	Microbacteriaceae	Amnibacterium	Amnibacterium_unclassified	ASV_000178	0	8.4	17.2	0	14.4	0.6	0	0	0
Bacteria	Actinobacteriota	Actinobacteria	Kineosporiales	Kineosporiaceae	Kineosporiaceae_unclassified	Kineosporiaceae_unclassified	ASV_000255	17.8	0	0	6.6	0	0	5.333333333	0	10.4
Bacteria	Actinobacteriota	Actinobacteria	Frankiales	Frankiaceae	Jatrophihabitans	Jatrophihabitans_unclassified	ASV_000144	0	0.6	33.2	0	0	0	0	3.2	0
Bacteria	Actinobacteriota	Actinobacteria	Corynebacteriales	Mycobacteriaceae	Mycobacterium	Mycobacterium_unclassified	ASV_000179	0	0	2.4	0	29.6	0	0	0	0
Bacteria	Actinobacteriota	Actinobacteria	Micrococcales	Microbacteriaceae	Rathayibacter	Rathayibacter_unclassified	ASV_000219	4.6	0.6	0	7	0	3.4	0	0	6.4
Bacteria	Actinobacteriota	Actinobacteria	Frankiales	Frankiaceae	Jatrophihabitans	Jatrophihabitans_unclassified	ASV_000163	0	0	3.6	0	29.6	0	0	0	0
Bacteria	Actinobacteriota	Actinobacteria	Micrococcales	Microbacteriaceae	Microbacteriaceae_unclassified	Microbacteriaceae_unclassified	ASV_000257	3.2	0.2	19.4	1.8	2.8	0.6	0.666666667	0	1.4
Bacteria	Actinobacteriota	Actinobacteria	Micrococcales	Microbacteriaceae	Frondihabitans	Frondihabitans_unclassified	ASV_000241	0	0	0	1.6	0	22.8	2.333333333	0	1.2
Bacteria	Actinobacteriota	Actinobacteria	Kineosporiales	Kineosporiaceae	Kineococcus	Kineococcus_unclassified	ASV_000275	6.2	0	0	14.6	0	0	0	0	0
Bacteria	Actinobacteriota	Actinobacteria	Pseudonocardiales	Pseudonocardiaceae	Actinomycetospora	Actinomycetospora_unclassified	ASV_000196	0	0.2	13.8	0	13	0	0	0	0
Bacteria	Actinobacteriota	Actinobacteria	Micromonosporales	Micromonosporaceae	Phytohabitans	Phytohabitans_unclassified	ASV_000573	0	0	0	0	0	3.6	0	0	0
Bacteria	Actinobacteriota	Actinobacteria	Frankiales	Frankiaceae	Jatrophihabitans	Jatrophihabitans_unclassified	ASV_000309	0	0	1.8	0	14.4	0	0	0	0
Bacteria	Actinobacteriota	Actinobacteria	Micrococcales	Microbacteriaceae	Microbacteriaceae_unclassified	Microbacteriaceae_unclassified	ASV_000289	1.8	1.6	0	0	0	10.8	0	0	2.6
Bacteria	Actinobacteriota	Actinobacteria	Frankiales	Nakamurellaceae	Nakamurella	Nakamurella_unclassified	ASV_000376	6.4	1.8	0	1.4	0	4.2	0	0	1.4
Bacteria	Actinobacteriota	Actinobacteria	Frankiales	Frankiales_unclassified	Frankiales_unclassified	Frankiales_unclassified	ASV_000335	0	0	15.6	0	0	0	0	0	0
Bacteria	Actinobacteriota	Thermoleophilia	Solirubrobacterales	67-14	67-14_unclassified	67-14_unclassified	ASV_000311	0	0	0	0	15.4	0	0	0	0
Bacteria	Actinobacteriota	Actinobacteria	Kineosporiales	Kineosporiaceae	Kineosporiaceae_unclassified	Kineosporiaceae_unclassified	ASV_000446	5	0	0	3.2	0	1.4	0	0	0
Bacteria	Actinobacteriota	Actinobacteria	Micrococcales	Sanguibacteraceae	Sanguibacter	Sanguibacter_unclassified	ASV_000563	0	0	0	0	0	0	0	0	12
Bacteria	Actinobacteriota	Thermoleophilia	Solirubrobacterales	Solirubrobacteraceae	Patulibacter	Patulibacter_unclassified	ASV_000438	0.2	0	0	0	10.2	0	0	0	0
Bacteria	Actinobacteriota	Actinobacteria	Kineosporiales	Kineosporiaceae	Kineosporia	Kineosporia_unclassified	ASV_000428	0	0	0	0	6.6	0	0	0	0
Bacteria	Actinobacteriota	Actinobacteria	Propionibacteriales	Nocardioidaceae	Nocardioides	Nocardioides_unclassified	ASV_000519	4.4	0.8	0	2.2	0	0	0	0	0.8
Bacteria	Actinobacteriota	Actinobacteria	Micrococcales	Microbacteriaceae	Amnibacterium	Amnibacterium_unclassified	ASV_000385	0	6.6	0	0	0	0	0	0	4
Bacteria	Actinobacteriota	Acidimicrobiia	Microtrichales	Ilumatobacteraceae	uncultured	uncultured_unclassified	ASV_000454	1.4	1	0	0	0.8	3.8	0	0	2.2
Bacteria	Actinobacteriota	Actinobacteria	Kineosporiales	Kineosporiaceae	Kineococcus	Kineococcus_unclassified	ASV_000437	2.8	7.2	0	0	0	0	0	0	0
Bacteria	Actinobacteriota	Acidimicrobiia	Microtrichales	Ilumatobacteraceae	uncultured	uncultured_unclassified	ASV_000394	0.2	3.2	0	0	0.4	1.6	0	0	3
Bacteria	Actinobacteriota	Actinobacteria	Frankiales	Frankiaceae	Jatrophihabitans	Jatrophihabitans_unclassified	ASV_000494	0	0	4.8	0	1	0	0	3.6	0
Bacteria	Actinobacteriota	Actinobacteria	Pseudonocardiales	Pseudonocardiaceae	Actinomycetospora	Actinomycetospora_unclassified	ASV_000403	0	1.4	1.6	0	6.2	0	0	0	0
Bacteria	Actinobacteriota	Actinobacteria	Propionibacteriales	Nocardioidaceae	Marmoricola	Marmoricola_unclassified	ASV_000450	0	0	0	0	8.8	0	0	0	0
Bacteria	Actinobacteriota	Actinobacteria	Frankiales	Frankiales_unclassified	Frankiales_unclassified	Frankiales_unclassified	ASV_000456	0	0	3.6	0	4.4	0	0	0.6	0
Bacteria	Actinobacteriota	Actinobacteria	Propionibacteriales	Nocardioidaceae	Marmoricola	Marmoricola_unclassified	ASV_000472	0	1.6	0.6	0	0	4.8	0	0	0.8
Bacteria	Actinobacteriota	Acidimicrobiia	Microtrichales	Ilumatobacteraceae	uncultured	uncultured_unclassified	ASV_000547	5.2	0	0	1	0	0	0	0	0.2
Bacteria	Actinobacteriota	Thermoleophilia	Solirubrobacterales	67-14	67-14_unclassified	67-14_unclassified	ASV_000495	0	0	0	0	5.2	0	0	0	0
Bacteria	Actinobacteriota	Actinobacteria	Propionibacteriales	Nocardioidaceae	Marmoricola	Marmoricola_unclassified	ASV_000554	0	0	0	0	7.4	0	0	0	0
Bacteria	Actinobacteriota	Actinobacteria	Frankiales	Frankiaceae	Frankiaceae_unclassified	Frankiaceae_unclassified	ASV_000478	0	0	3.2	0	3.8	0	0	0	0
Bacteria	Actinobacteriota	Actinobacteria	Frankiales	Frankiaceae	Jatrophihabitans	Jatrophihabitans_unclassified	ASV_000625	0	0	5	0	0.4	0	0	1.2	0
Bacteria	Actinobacteriota	Actinobacteria	Micrococcales	Intrasporangiaceae	Janibacter	Janibacter_unclassified	ASV_000500	0	0	0	0	6.4	0	0	0	0
Bacteria	Actinobacteriota	Actinobacteria	Kineosporiales	Kineosporiaceae	Kineosporiaceae_unclassified	Kineosporiaceae_unclassified	ASV_000704	0	1	0	0	1.2	0	0	0.4	0
Bacteria	Actinobacteriota	Thermoleophilia	Solirubrobacterales	67-14	67-14_unclassified	67-14_unclassified	ASV_000439	0	0	0	0	6.2	0	0	0	0
Bacteria	Actinobacteriota	Acidimicrobiia	Microtrichales	Ilumatobacteraceae	uncultured	uncultured_unclassified	ASV_000627	0.4	1	0	0	0	1.2	0	0	1.4
Bacteria	Actinobacteriota	Thermoleophilia	Solirubrobacterales	Solirubrobacteraceae	Solirubrobacteraceae_unclassified	Solirubrobacteraceae_unclassified	ASV_000552	0.4	0	0	0	5	0	0	0	0
Bacteria	Actinobacteriota	Actinobacteria	Micromonosporales	Micromonosporaceae	Phytohabitans	Phytohabitans_unclassified	ASV_000671	2	0	0	0	0	1.2	0	0	0.6
Bacteria	Actinobacteriota	Thermoleophilia	Solirubrobacterales	67-14	67-14_unclassified	67-14_unclassified	ASV_000629	0	0	0	0	3.6	0	0	0	0
Bacteria	Actinobacteriota	Actinobacteria	Frankiales	Frankiales_unclassified	Frankiales_unclassified	Frankiales_unclassified	ASV_000649	0	0	3	0	1	0	0	0	0
Bacteria	Actinobacteriota	Actinobacteria	Kineosporiales	Kineosporiaceae	Pseudokineococcus	Pseudokineococcus_unclassified	ASV_000915	3.8	0	0	1.4	0	0	0	0	0
Bacteria	Actinobacteriota	Actinobacteria	Propionibacteriales	Nocardioidaceae	Marmoricola	Marmoricola_unclassified	ASV_000628	0	0	0	0	4.6	0	0	0	0
Bacteria	Actinobacteriota	Actinobacteria	Streptomycetales	Streptomycetaceae	E1B-B3-114	E1B-B3-114_unclassified	ASV_000668	0	1	0	0	0	2.8	0	0	1.2
Bacteria	Actinobacteriota	Actinobacteria	Kineosporiales	Kineosporiaceae	Kineosporia	Kineosporia_unclassified	ASV_000761	5	0	0	0	0	0	0	0	0
Bacteria	Actinobacteriota	Actinobacteria	Streptomycetales	Streptomycetaceae	E1B-B3-114	E1B-B3-114_unclassified	ASV_000794	0	0	0	0	0	0	0	0	0
Bacteria	Actinobacteriota	Thermoleophilia	Solirubrobacterales	Solirubrobacteraceae	Conexibacter	Conexibacter_unclassified	ASV_000920	0	0	1.2	0	0	0	0	3.6	0
Bacteria	Actinobacteriota	Actinobacteria	Frankiales	Frankiaceae	Jatrophihabitans	Jatrophihabitans_unclassified	ASV_000676	0	0	2.2	0	1.6	0	0	0.8	0
Bacteria	Actinobacteriota	Actinobacteria	Kineosporiales	Kineosporiaceae	Quadrisphaera	Quadrisphaera_unclassified	ASV_000732	0	3	0.4	0	0	0	0	0	0
Bacteria	Actinobacteriota	Actinobacteria	Streptomycetales	Streptomycetaceae	E1B-B3-114	E1B-B3-114_unclassified	ASV_000748	1.2	0.8	0	0	0	1.6	0	0	0
Bacteria	Actinobacteriota	Actinobacteria	Micrococcales	Microbacteriaceae	Microbacteriaceae_unclassified	Microbacteriaceae_unclassified	ASV_000759	0	0	2.8	0	1.6	0	0	0	0
Bacteria	Actinobacteriota	Actinobacteria	Corynebacteriales	Mycobacteriaceae	Mycobacterium	Mycobacterium_unclassified	ASV_001143	0	0	1.2	0.6	0	0	0	0	0
Bacteria	Actinobacteriota	Actinobacteria	Micrococcales	Microbacteriaceae	Microbacteriaceae_unclassified	Microbacteriaceae_unclassified	ASV_000653	0	0	0	0	4.2	0	0	0	0
Bacteria	Actinobacteriota	Actinobacteria	Pseudonocardiales	Pseudonocardiaceae	Actinomycetospora	Actinomycetospora_unclassified	ASV_000875	0	0	0.8	0	3.4	0	0	0	0
Bacteria	Actinobacteriota	Actinobacteria	Propionibacteriales	Nocardioidaceae	Marmoricola	Marmoricola_unclassified	ASV_000560	0	0	0	0	4	0	0	0	0
Bacteria	Actinobacteriota	Actinobacteria	Pseudonocardiales	Pseudonocardiaceae	Pseudonocardiaceae_unclassified	Pseudonocardiaceae_unclassified	ASV_000779	0	0	0	0	3.8	0	0	0	0
Bacteria	Actinobacteriota	Actinobacteria	Propionibacteriales	Nocardioidaceae	Nocardioides	Nocardioides_unclassified	ASV_001002	1.6	0.2	0	0	0	0.2	0	0	0.4
Bacteria	Actinobacteriota	Actinobacteria	Micrococcales	Microbacteriaceae	Clavibacter	Clavibacter_unclassified	ASV_001033	0	0	0	1.2	0	0	0	0	0
Bacteria	Actinobacteriota	Actinobacteria	Micrococcales	Microbacteriaceae	Microbacteriaceae_unclassified	Microbacteriaceae_unclassified	ASV_000881	0	0	0	0	3.6	0	0	0	0
Bacteria	Actinobacteriota	Actinobacteria	Frankiales	Frankiaceae	Jatrophihabitans	Jatrophihabitans_unclassified	ASV_000703	0	0	0	0	3.4	0	0	0	0
Bacteria	Actinobacteriota	Actinobacteria	Frankiales	Nakamurellaceae	Nakamurella	Nakamurella_unclassified	ASV_000714	0	0	0.4	0	2.4	0	0	0	0
Bacteria	Actinobacteriota	Actinobacteria	Frankiales	Frankiaceae	Jatrophihabitans	Jatrophihabitans_unclassified	ASV_000770	0	0	1.8	0	0	0	0	1.4	0
Bacteria	Actinobacteriota	Actinobacteria	Corynebacteriales	Nocardiaceae	Rhodococcus	Rhodococcus_unclassified	ASV_001138	1.6	0	0	0.8	0	0	0	0	0.2
Bacteria	Actinobacteriota	Actinobacteria	Propionibacteriales	Nocardioidaceae	Marmoricola	Marmoricola_unclassified	ASV_000818	0	0	0	0	2.8	0	0	0	0
Bacteria	Actinobacteriota	Actinobacteria	Streptomycetales	Streptomycetaceae	Streptomycetaceae_unclassified	Streptomycetaceae_unclassified	ASV_000832	0	0	0	0	0	2.8	0	0	0
Bacteria	Actinobacteriota	Thermoleophilia	Solirubrobacterales	Solirubrobacteraceae	JCM_18997	JCM_18997_unclassified	ASV_001076	0	0	2.2	0	0	0.2	0	0	0
Bacteria	Actinobacteriota	Actinobacteria	Streptomycetales	Streptomycetaceae	E1B-B3-114	E1B-B3-114_unclassified	ASV_001054	0	0.6	0	0	0	1.8	0	0	0.2
Bacteria	Actinobacteriota	Actinobacteria	Micrococcales	Bogoriellaceae	Bogoriella	Bogoriella_unclassified	ASV_001259	0	0	2.4	0	0	0	0	0	0
Bacteria	Actinobacteriota	Actinobacteria	Frankiales	Frankiaceae	Jatrophihabitans	Jatrophihabitans_unclassified	ASV_000941	0	0	1.2	0	0	0	0	1	0
Bacteria	Actinobacteriota	Actinobacteria	Kineosporiales	Kineosporiaceae	Quadrisphaera	Quadrisphaera_unclassified	ASV_001015	0	0	0	0	0	0	0	0	0
Bacteria	Actinobacteriota	Actinobacteria	Frankiales	Frankiaceae	Jatrophihabitans	Jatrophihabitans_unclassified	ASV_001008	0	0	0.2	0	2	0	0	0	0
Bacteria	Actinobacteriota	Actinobacteria	Micromonosporales	Micromonosporaceae	Actinoplanes	Actinoplanes_unclassified	ASV_001125	1	0	0	0	0	0	0	0	0
Bacteria	Actinobacteriota	Actinobacteria	Frankiales	uncultured	uncultured_unclassified	uncultured_unclassified	ASV_000868	0	0	0	0	0.8	0	0	1.2	0
Bacteria	Actinobacteriota	Actinobacteria	Frankiales	Frankiaceae	Jatrophihabitans	Jatrophihabitans_unclassified	ASV_001050	0	0	0	0	2	0	0	0	0
Bacteria	Actinobacteriota	Actinobacteria	Streptosporangiales	Streptosporangiales_Incertae_Sedis	Motilibacter	Motilibacter_unclassified	ASV_001121	0	0	0	0	2	0	0	0	0
Bacteria	Actinobacteriota	Actinobacteria	Frankiales	Frankiaceae	Jatrophihabitans	Jatrophihabitans_unclassified	ASV_001266	0	0	0	0	2	0	0	0	0
Bacteria	Actinobacteriota	Actinobacteria	Propionibacteriales	Nocardioidaceae	Aeromicrobium	Aeromicrobium_unclassified	ASV_001286	2	0	0	0	0	0	0	0	0
Bacteria	Actinobacteriota	Actinobacteria	Frankiales	Nakamurellaceae	Nakamurella	Nakamurella_unclassified	ASV_000719	0	0	1.8	0	0	0	0	0	0
Bacteria	Actinobacteriota	Acidimicrobiia	Microtrichales	Ilumatobacteraceae	uncultured	uncultured_unclassified	ASV_000764	0	1.8	0	0	0	0	0	0	0
Bacteria	Actinobacteriota	Actinobacteria	Pseudonocardiales	Pseudonocardiaceae	Actinomycetospora	Actinomycetospora_unclassified	ASV_001135	0	0	0	0	1.8	0	0	0	0
Bacteria	Actinobacteriota	Acidimicrobiia	uncultured	uncultured_unclassified	uncultured_unclassified	uncultured_unclassified	ASV_001459	0	0	0.6	0	1.2	0	0	0	0
Bacteria	Actinobacteriota	Thermoleophilia	Solirubrobacterales	Solirubrobacteraceae	Solirubrobacteraceae_unclassified	Solirubrobacteraceae_unclassified	ASV_000917	0	0	0.8	0	0.6	0	0	0.2	0
Bacteria	Actinobacteriota	Actinobacteria	Micrococcales	Dermacoccaceae	Dermacoccaceae_unclassified	Dermacoccaceae_unclassified	ASV_001108	0	0	0	0	1.6	0	0	0	0
Bacteria	Actinobacteriota	Thermoleophilia	Solirubrobacterales	Solirubrobacteraceae	uncultured	uncultured_unclassified	ASV_001116	0	0	0	0	0.4	0	0	0	0
Bacteria	Actinobacteriota	Actinobacteria	Propionibacteriales	Nocardioidaceae	Marmoricola	Marmoricola_unclassified	ASV_001164	0	0	0	0	1.6	0	0	0	0
Bacteria	Actinobacteriota	Actinobacteria	Frankiales	Frankiales_unclassified	Frankiales_unclassified	Frankiales_unclassified	ASV_001397	0	0	0	0	0	0	0	1.6	0
Bacteria	Actinobacteriota	Actinobacteria	Streptomycetales	Streptomycetaceae	E1B-B3-114	E1B-B3-114_unclassified	ASV_001602	0	0	0	1.6	0	0	0	0	0
Bacteria	Actinobacteriota	Actinobacteria	Frankiales	uncultured	uncultured_unclassified	uncultured_unclassified	ASV_000907	0	0	0	0	1.4	0	0	0	0
Bacteria	Actinobacteriota	Actinobacteria	Propionibacteriales	Nocardioidaceae	Marmoricola	Marmoricola_unclassified	ASV_001166	0.4	0.2	0.6	0	0	0.2	0	0	0
Bacteria	Actinobacteriota	Actinobacteria	Frankiales	Frankiaceae	Frankiaceae_unclassified	Frankiaceae_unclassified	ASV_001207	0	0	0	0	1.4	0	0	0	0
Bacteria	Actinobacteriota	Actinobacteria	Frankiales	Frankiaceae	Jatrophihabitans	Jatrophihabitans_unclassified	ASV_001290	0	0	0	0	1.4	0	0	0	0
Bacteria	Actinobacteriota	Actinobacteria	Propionibacteriales	Nocardioidaceae	Marmoricola	Marmoricola_unclassified	ASV_001364	0	0	0.8	0	0.6	0	0	0	0
Bacteria	Actinobacteriota	Actinobacteria	Micrococcales	Microbacteriaceae	Microbacteriaceae_unclassified	Microbacteriaceae_unclassified	ASV_001598	0	0	1.4	0	0	0	0	0	0
Bacteria	Actinobacteriota	Actinobacteria	Frankiales	Nakamurellaceae	Nakamurella	Nakamurella_unclassified	ASV_000867	0	0	1.2	0	0	0	0	0	0
Bacteria	Actinobacteriota	Actinobacteria	Frankiales	Nakamurellaceae	Nakamurella	Nakamurella_unclassified	ASV_000902	0	0	0.4	0	0.8	0	0	0	0
Bacteria	Actinobacteriota	Actinobacteria	Micrococcales	Microbacteriaceae	Microbacteriaceae_unclassified	Microbacteriaceae_unclassified	ASV_001253	1.2	0	0	0	0	0	0	0	0
Bacteria	Actinobacteriota	Thermoleophilia	Solirubrobacterales	Solirubrobacteraceae	Conexibacter	Conexibacter_unclassified	ASV_001445	0	0	0	0	1.2	0	0	0	0
Bacteria	Actinobacteriota	Thermoleophilia	Solirubrobacterales	67-14	67-14_unclassified	67-14_unclassified	ASV_001964	0	0	0	0	1.2	0	0	0	0
Bacteria	Actinobacteriota	Actinobacteria	Corynebacteriales	Nocardiaceae	Williamsia	Williamsia_unclassified	ASV_002056	0.2	0	0	0	0	0	0	0	0
Bacteria	Actinobacteriota	Actinobacteria	Frankiales	Frankiaceae	Jatrophihabitans	Jatrophihabitans_unclassified	ASV_001303	0	0	1	0	0	0	0	0	0
Bacteria	Actinobacteriota	Actinobacteria	Micromonosporales	Micromonosporaceae	Actinoplanes	Actinoplanes_unclassified	ASV_001322	0	1	0	0	0	0	0	0	0
Bacteria	Actinobacteriota	Actinobacteria	Frankiales	uncultured	uncultured_unclassified	uncultured_unclassified	ASV_001462	0	0	1	0	0	0	0	0	0
Bacteria	Actinobacteriota	Thermoleophilia	Solirubrobacterales	Solirubrobacteraceae	Conexibacter	Conexibacter_unclassified	ASV_001495	0	0	0	0	0	0	0	1	0
Bacteria	Actinobacteriota	Actinobacteria	Frankiales	Frankiaceae	Jatrophihabitans	Jatrophihabitans_unclassified	ASV_001543	0	0	0	0	1	0	0	0	0
Bacteria	Actinobacteriota	Actinobacteria	Frankiales	Nakamurellaceae	Nakamurella	Nakamurella_unclassified	ASV_001542	0	0	0	0	1	0	0	0	0
Bacteria	Actinobacteriota	Actinobacteria	Frankiales	Frankiaceae	Jatrophihabitans	Jatrophihabitans_unclassified	ASV_001609	0	0	0	0	1	0	0	0	0
Bacteria	Actinobacteriota	Actinobacteria	Frankiales	Frankiaceae	Jatrophihabitans	Jatrophihabitans_unclassified	ASV_001637	0	0	0	0	1	0	0	0	0
Bacteria	Actinobacteriota	Thermoleophilia	Gaiellales	uncultured	uncultured_unclassified	uncultured_unclassified	ASV_001844	0	0	0	0	0.8	0	0	0	0
Bacteria	Actinobacteriota	Actinobacteria	Micrococcales	Microbacteriaceae	Marisediminicola	Marisediminicola_unclassified	ASV_001879	0.4	0	0	0.6	0	0	0	0	0
Bacteria	Actinobacteriota	Actinobacteria	Frankiales	Frankiaceae	Jatrophihabitans	Jatrophihabitans_unclassified	ASV_001902	0	0	0	0	1	0	0	0	0
Bacteria	Actinobacteriota	Actinobacteria	Micromonosporales	Micromonosporaceae	Actinoplanes	Actinoplanes_unclassified	ASV_002010	0	0	0	0	0	0	0	0	0
Bacteria	Actinobacteriota	Acidimicrobiia	Microtrichales	Ilumatobacteraceae	uncultured	uncultured_unclassified	ASV_002699	0	0	0	0	0	0	1.666666667	0	0
Bacteria	Actinobacteriota	Actinobacteria	Frankiales	Frankiales_unclassified	Frankiales_unclassified	Frankiales_unclassified	ASV_001471	0	0	0	0	0	0	0	0.8	0
Bacteria	Actinobacteriota	Actinobacteria	Micrococcales	Microbacteriaceae	Amnibacterium	Amnibacterium_unclassified	ASV_001482	0	0	0	0.2	0	0.6	0	0	0
Bacteria	Actinobacteriota	Actinobacteria	Micromonosporales	Micromonosporaceae	Micromonosporaceae_unclassified	Micromonosporaceae_unclassified	ASV_001610	0	0	0	0	0.8	0	0	0	0
Bacteria	Actinobacteriota	Actinobacteria	Micrococcales	Microbacteriaceae	Herbiconiux	Herbiconiux_unclassified	ASV_001592	0.8	0	0	0	0	0	0	0	0
Bacteria	Actinobacteriota	Actinobacteria	Kineosporiales	Kineosporiaceae	Kineosporiaceae_unclassified	Kineosporiaceae_unclassified	ASV_001629	0	0.8	0	0	0	0	0	0	0
Bacteria	Actinobacteriota	Actinobacteria	Frankiales	Sporichthyaceae	uncultured	uncultured_unclassified	ASV_001639	0	0	0	0	0.8	0	0	0	0
Bacteria	Actinobacteriota	Actinobacteria	Propionibacteriales	Nocardioidaceae	uncultured	uncultured_unclassified	ASV_002057	0.4	0.4	0	0	0	0	0	0	0
Bacteria	Actinobacteriota	Actinobacteria	Kineosporiales	Kineosporiaceae	Kineococcus	Kineococcus_unclassified	ASV_001219	0	0.6	0	0	0	0	0	0	0
Bacteria	Actinobacteriota	Actinobacteria	Propionibacteriales	Nocardioidaceae	Nocardioides	Nocardioides_unclassified	ASV_001308	0	0	0	0	0.6	0	0	0	0
Bacteria	Actinobacteriota	Thermoleophilia	Solirubrobacterales	Solirubrobacteraceae	Conexibacter	Conexibacter_unclassified	ASV_001441	0	0	0	0	0.6	0	0	0	0
Bacteria	Actinobacteriota	Actinobacteria	Propionibacteriales	Nocardioidaceae	Marmoricola	Marmoricola_unclassified	ASV_001612	0	0	0	0	0.6	0	0	0	0
Bacteria	Actinobacteriota	Thermoleophilia	Solirubrobacterales	Solirubrobacteraceae	Patulibacter	Patulibacter_unclassified	ASV_001634	0	0	0	0	0.6	0	0	0	0
Bacteria	Actinobacteriota	Thermoleophilia	Gaiellales	uncultured	uncultured_unclassified	uncultured_unclassified	ASV_001753	0	0	0	0	0.6	0	0	0	0
Bacteria	Actinobacteriota	Actinobacteria	Propionibacteriales	Nocardioidaceae	Marmoricola	Marmoricola_unclassified	ASV_001787	0	0	0	0	0	0	0	0	0
Bacteria	Actinobacteriota	Actinobacteria	Streptomycetales	Streptomycetaceae	E1B-B3-114	E1B-B3-114_unclassified	ASV_001917	0	0	0	0	0	0.6	0	0	0
Bacteria	Actinobacteriota	Actinobacteria	Frankiales	Frankiaceae	Jatrophihabitans	Jatrophihabitans_unclassified	ASV_001895	0	0	0	0	0.6	0	0	0	0
Bacteria	Actinobacteriota	Actinobacteria	Frankiales	Frankiaceae	Jatrophihabitans	Jatrophihabitans_unclassified	ASV_001904	0	0	0	0	0.6	0	0	0	0
Bacteria	Actinobacteriota	Actinobacteria	Frankiales	uncultured	uncultured_unclassified	uncultured_unclassified	ASV_001958	0	0	0	0	0.6	0	0	0	0
Bacteria	Actinobacteriota	Actinobacteria	Frankiales	Frankiaceae	Jatrophihabitans	Jatrophihabitans_unclassified	ASV_002050	0	0	0	0	0	0	0	0.6	0
Bacteria	Actinobacteriota	Actinobacteria	Corynebacteriales	Nocardiaceae	Williamsia	Williamsia_unclassified	ASV_001999	0.4	0.2	0	0	0	0	0	0	0
Bacteria	Actinobacteriota	Actinobacteria	Propionibacteriales	Nocardioidaceae	Nocardioides	Nocardioides_unclassified	ASV_002088	0	0	0	0	0.6	0	0	0	0
Bacteria	Actinobacteriota	Actinobacteria	Frankiales	Frankiaceae	Jatrophihabitans	Jatrophihabitans_unclassified	ASV_002069	0	0	0.6	0	0	0	0	0	0
Bacteria	Actinobacteriota	Thermoleophilia	Solirubrobacterales	Solirubrobacteraceae	JCM_18997	JCM_18997_unclassified	ASV_002150	0	0	0	0	0.6	0	0	0	0
Bacteria	Actinobacteriota	Actinobacteria	Micrococcales	Intrasporangiaceae	Ornithinicoccus	Ornithinicoccus_unclassified	ASV_002131	0	0	0.6	0	0	0	0	0	0
Bacteria	Actinobacteriota	Actinobacteria	Propionibacteriales	Nocardioidaceae	Aeromicrobium	Aeromicrobium_unclassified	ASV_002339	0	0	0	0	0	0	0	0	0.6
Bacteria	Actinobacteriota	Actinobacteria	Kineosporiales	Kineosporiaceae	Kineosporia	Kineosporia_unclassified	ASV_002481	0	0	0	0	0	0.6	0	0	0
Bacteria	Actinobacteriota	Actinobacteria	Micromonosporales	Micromonosporaceae	Actinoplanes	Actinoplanes_unclassified	ASV_002575	0	0	0	0	0.6	0	0	0	0
Bacteria	Actinobacteriota	Acidimicrobiia	Acidimicrobiia_unclassified	Acidimicrobiia_unclassified	Acidimicrobiia_unclassified	Acidimicrobiia_unclassified	ASV_002622	0	0	0	0	0	0	0	0	0.6
Bacteria	Actinobacteriota	Actinobacteria	Frankiales	uncultured	uncultured_unclassified	uncultured_unclassified	ASV_002657	0	0	0.6	0	0	0	0	0	0
Bacteria	Actinobacteriota	Thermoleophilia	Solirubrobacterales	67-14	67-14_unclassified	67-14_unclassified	ASV_001311	0	0	0	0	0.4	0	0	0	0
Bacteria	Actinobacteriota	Actinobacteria	Frankiales	Frankiaceae	Jatrophihabitans	Jatrophihabitans_unclassified	ASV_001485	0	0	0	0	0	0	0	0.4	0
Bacteria	Actinobacteriota	Actinobacteria	Frankiales	Frankiaceae	Jatrophihabitans	Jatrophihabitans_unclassified	ASV_001841	0	0	0	0	0.4	0	0	0	0
Bacteria	Actinobacteriota	Thermoleophilia	Solirubrobacterales	Solirubrobacteraceae	Conexibacter	Conexibacter_unclassified	ASV_002074	0	0	0	0	0.4	0	0	0	0
Bacteria	Actinobacteriota	Actinobacteria	Frankiales	Frankiaceae	Jatrophihabitans	Jatrophihabitans_unclassified	ASV_002153	0	0	0	0	0.4	0	0	0	0
Bacteria	Actinobacteriota	Actinobacteria	Frankiales	Geodermatophilaceae	Modestobacter	Modestobacter_unclassified	ASV_002203	0	0	0.4	0	0	0	0	0	0
Bacteria	Actinobacteriota	Actinobacteria	Propionibacteriales	Nocardioidaceae	Nocardioides	Nocardioides_unclassified	ASV_002422	0	0	0	0	0	0	0	0	0.4
Bacteria	Actinobacteriota	Actinobacteria	Micromonosporales	Micromonosporaceae	Actinoplanes	Actinoplanes_unclassified	ASV_002372	0	0	0	0	0.4	0	0	0	0
Bacteria	Actinobacteriota	Actinobacteria	Frankiales	Nakamurellaceae	Nakamurella	Nakamurella_unclassified	ASV_002556	0	0	0	0.4	0	0	0	0	0
Bacteria	Actinobacteriota	Actinobacteria	Propionibacteriales	Nocardioidaceae	Nocardioides	Nocardioides_unclassified	ASV_002624	0.4	0	0	0	0	0	0	0	0
Bacteria	Actinobacteriota	Thermoleophilia	Solirubrobacterales	Solirubrobacteraceae	uncultured	uncultured_unclassified	ASV_001965	0	0	0	0	0.2	0	0	0	0
Bacteria	Actinobacteriota	Actinobacteria	Propionibacteriales	Nocardioidaceae	Nocardioides	Nocardioides_unclassified	ASV_002008	0	0	0.2	0	0	0	0	0	0
Bacteria	Actinobacteriota	Actinobacteria	Streptomycetales	Streptomycetaceae	E1B-B3-114	E1B-B3-114_unclassified	ASV_002072	0	0	0	0.2	0	0	0	0	0
Bacteria	Actinobacteriota	Actinobacteria	Propionibacteriales	Nocardioidaceae	Nocardioides	Nocardioides_unclassified	ASV_002259	0	0	0	0	0	0	0	0	0
Bacteria	Actinobacteriota	Actinobacteria	Micrococcales	Micrococcaceae	Micrococcaceae_unclassified	Micrococcaceae_unclassified	ASV_002260	0	0	0	0	0	0	0	0	0.2
Bacteria	Actinobacteriota	Actinobacteria	Frankiales	Frankiaceae	Jatrophihabitans	Jatrophihabitans_unclassified	ASV_002211	0	0	0.2	0	0	0	0	0	0
Bacteria	Actinobacteriota	Acidimicrobiia	Acidimicrobiia_unclassified	Acidimicrobiia_unclassified	Acidimicrobiia_unclassified	Acidimicrobiia_unclassified	ASV_002219	0	0	0	0.2	0	0	0	0	0
Bacteria	Actinobacteriota	Thermoleophilia	Solirubrobacterales	67-14	67-14_unclassified	67-14_unclassified	ASV_002389	0	0	0	0	0.2	0	0	0	0
Bacteria	Actinobacteriota	Acidimicrobiia	Microtrichales	Ilumatobacteraceae	uncultured	uncultured_unclassified	ASV_002366	0	0	0	0	0.2	0	0	0	0
Bacteria	Actinobacteriota	Thermoleophilia	Solirubrobacterales	Solirubrobacteraceae	Conexibacter	Conexibacter_unclassified	ASV_002451	0	0	0	0	0.2	0	0	0	0
Bacteria	Actinobacteriota	Actinobacteria	Micrococcales	Brevibacteriaceae	Brevibacterium	Brevibacterium_unclassified	ASV_002442	0	0	0.2	0	0	0	0	0	0
Bacteria	Actinobacteriota	Actinobacteria	Pseudonocardiales	Pseudonocardiaceae	Lechevalieria	Lechevalieria_unclassified	ASV_002549	0	0	0	0	0	0	0	0	0
Bacteria	Actinobacteriota	Actinobacteria	Propionibacteriales	Nocardioidaceae	Nocardioides	Nocardioides_unclassified	ASV_002587	0	0	0	0	0.2	0	0	0	0
Bacteria	Actinobacteriota	Actinobacteria	Frankiales	Frankiaceae	Jatrophihabitans	Jatrophihabitans_unclassified	ASV_002572	0	0	0	0	0.2	0	0	0	0
Bacteria	Actinobacteriota	Thermoleophilia	Solirubrobacterales	Solirubrobacteraceae	Conexibacter	Conexibacter_unclassified	ASV_002641	0	0.2	0	0	0	0	0	0	0
Bacteria	Actinobacteriota	Actinobacteria	Propionibacteriales	Nocardioidaceae	Nocardioides	Nocardioides_unclassified	ASV_002824	0	0	0	0	0	0	0	0	0
Bacteria	Actinobacteriota	Actinobacteria	Propionibacteriales	Propionibacteriaceae	Friedmanniella	Friedmanniella_unclassified	ASV_002858	0	0	0.2	0	0	0	0	0	0
Bacteria	Actinobacteriota	Acidimicrobiia	Microtrichales	Ilumatobacteraceae	uncultured	uncultured_unclassified	ASV_002912	0	0	0	0	0	0	0	0.2	0
Bacteria	Actinobacteriota	Actinobacteria	Frankiales	Geodermatophilaceae	Blastococcus	Blastococcus_unclassified	ASV_002867	0	0	0.2	0	0	0	0	0	0
Bacteria	Armatimonadota	Armatimonadia	Armatimonadales	Armatimonadales_unclassified	Armatimonadales_unclassified	Armatimonadales_unclassified	ASV_000148	0	0	0	0	39.4	0	0	0	0
Bacteria	Armatimonadota	Armatimonadia	Armatimonadales	Armatimonadales_unclassified	Armatimonadales_unclassified	Armatimonadales_unclassified	ASV_000321	0	0	0	0	0.8	0	0	21.4	0
Bacteria	Armatimonadota	Armatimonadia	Armatimonadales	Armatimonadales_unclassified	Armatimonadales_unclassified	Armatimonadales_unclassified	ASV_000398	0	0	0	0	0	0	0	19.4	0
Bacteria	Armatimonadota	Armatimonadia	Armatimonadales	Armatimonadales_unclassified	Armatimonadales_unclassified	Armatimonadales_unclassified	ASV_000355	0	0	4.2	0	6.8	0	0	4	0
Bacteria	Armatimonadota	Armatimonadia	Armatimonadales	Armatimonadales_unclassified	Armatimonadales_unclassified	Armatimonadales_unclassified	ASV_000331	0	1.2	0	0	8.2	0	0	2.6	0
Bacteria	Armatimonadota	Fimbriimonadia	Fimbriimonadales	Fimbriimonadaceae	Fimbriimonadaceae_unclassified	Fimbriimonadaceae_unclassified	ASV_000432	0	0	0	0	8	0	0	0	0
Bacteria	Armatimonadota	Armatimonadia	Armatimonadales	Armatimonadales_unclassified	Armatimonadales_unclassified	Armatimonadales_unclassified	ASV_000574	0	0	1.8	0	0.8	0	0	6	0
Bacteria	Armatimonadota	Armatimonadota_unclassified	Armatimonadota_unclassified	Armatimonadota_unclassified	Armatimonadota_unclassified	Armatimonadota_unclassified	ASV_000469	0	0	0	0	7.6	0	0	0.4	0
Bacteria	Armatimonadota	Armatimonadia	Armatimonadales	Armatimonadales_unclassified	Armatimonadales_unclassified	Armatimonadales_unclassified	ASV_000644	0	0.6	4.4	0	1	0	0	0	0.2
Bacteria	Armatimonadota	Armatimonadia	Armatimonadales	Armatimonadales_unclassified	Armatimonadales_unclassified	Armatimonadales_unclassified	ASV_000685	0	0	0	0	0	0	0	5.6	0
Bacteria	Armatimonadota	Armatimonadia	Armatimonadales	Armatimonadales_unclassified	Armatimonadales_unclassified	Armatimonadales_unclassified	ASV_000528	0	0	0	0	5.4	0	0	0	0
Bacteria	Armatimonadota	Armatimonadia	Armatimonadales	Armatimonadales_unclassified	Armatimonadales_unclassified	Armatimonadales_unclassified	ASV_000706	0	0	1.6	0	1.2	0	0	0.6	0
Bacteria	Armatimonadota	Armatimonadia	Armatimonadales	Armatimonadales_unclassified	Armatimonadales_unclassified	Armatimonadales_unclassified	ASV_000751	0	0	0	0	4	0	0	0	0
Bacteria	Armatimonadota	Chthonomonadetes	Chthonomonadales	Chthonomonadaceae	Chthonomonas	Chthonomonas_unclassified	ASV_000678	0	0	0	0	3.8	0	0	0	0
Bacteria	Armatimonadota	Chthonomonadetes	Chthonomonadales	Chthonomonadaceae	Chthonomonas	Chthonomonas_unclassified	ASV_000744	0	0.4	1	0	2.4	0	0	0	0
Bacteria	Armatimonadota	Armatimonadia	Armatimonadales	Armatimonadales_unclassified	Armatimonadales_unclassified	Armatimonadales_unclassified	ASV_000919	0	0	0.6	0	1.6	0	0	1.6	0
Bacteria	Armatimonadota	Armatimonadia	Armatimonadales	Armatimonadales_unclassified	Armatimonadales_unclassified	Armatimonadales_unclassified	ASV_000955	0	0	0	0	3.6	0	0	0	0
Bacteria	Armatimonadota	Fimbriimonadia	Fimbriimonadales	Fimbriimonadaceae	Fimbriimonadaceae_unclassified	Fimbriimonadaceae_unclassified	ASV_000710	0	0	0	0	3.4	0	0	0	0
Bacteria	Armatimonadota	Fimbriimonadia	Fimbriimonadales	Fimbriimonadaceae	Fimbriimonadaceae_unclassified	Fimbriimonadaceae_unclassified	ASV_000763	0.4	1.2	0	0	0.2	0.2	0.333333333	0	0
Bacteria	Armatimonadota	Fimbriimonadia	Fimbriimonadales	Fimbriimonadaceae	Fimbriimonadaceae_unclassified	Fimbriimonadaceae_unclassified	ASV_000872	0.6	0	0	0	0	2	0	0	0.2
Bacteria	Armatimonadota	Armatimonadia	Armatimonadales	Armatimonadales_unclassified	Armatimonadales_unclassified	Armatimonadales_unclassified	ASV_000954	0	0	1.6	0	1.2	0	0	0	0
Bacteria	Armatimonadota	Armatimonadia	Armatimonadales	Armatimonadales_unclassified	Armatimonadales_unclassified	Armatimonadales_unclassified	ASV_000871	0	0	0	0	0	0	0	2.4	0
Bacteria	Armatimonadota	Armatimonadia	Armatimonadales	Armatimonadales_unclassified	Armatimonadales_unclassified	Armatimonadales_unclassified	ASV_001056	0	0	0.8	0	0	0	0	1.6	0
Bacteria	Armatimonadota	Armatimonadia	Armatimonadales	Armatimonadales_unclassified	Armatimonadales_unclassified	Armatimonadales_unclassified	ASV_001176	0	0	0	0	0	0	0	2	0
Bacteria	Armatimonadota	Armatimonadia	Armatimonadales	Armatimonadales_unclassified	Armatimonadales_unclassified	Armatimonadales_unclassified	ASV_001210	0	0	0	0	0	0	0	2	0
Bacteria	Armatimonadota	Armatimonadia	Armatimonadales	Armatimonadales_unclassified	Armatimonadales_unclassified	Armatimonadales_unclassified	ASV_000862	0	0	0	0	1.8	0	0	0	0
Bacteria	Armatimonadota	Armatimonadia	Armatimonadales	Armatimonadales_unclassified	Armatimonadales_unclassified	Armatimonadales_unclassified	ASV_001094	0	0	0	0	1.8	0	0	0	0
Bacteria	Armatimonadota	Armatimonadia	Armatimonadales	Armatimonadales_unclassified	Armatimonadales_unclassified	Armatimonadales_unclassified	ASV_001157	0	0	0.2	0	0	0	0	1.6	0
Bacteria	Armatimonadota	Armatimonadia	Armatimonadales	Armatimonadales_unclassified	Armatimonadales_unclassified	Armatimonadales_unclassified	ASV_001009	0	0	0	0	1.2	0	0	0	0
Bacteria	Armatimonadota	Armatimonadia	Armatimonadales	Armatimonadales_unclassified	Armatimonadales_unclassified	Armatimonadales_unclassified	ASV_001297	0	0	0	0	0	0	0	1.4	0
Bacteria	Armatimonadota	Chthonomonadetes	Chthonomonadales	Chthonomonadaceae	Chthonomonas	Chthonomonas_unclassified	ASV_001294	0	0	0	0	1.2	0	0	0	0
Bacteria	Armatimonadota	Armatimonadia	Armatimonadales	Armatimonadales_unclassified	Armatimonadales_unclassified	Armatimonadales_unclassified	ASV_001391	0	0	0	0	1.2	0	0	0	0
Bacteria	Armatimonadota	Armatimonadia	Armatimonadales	Armatimonadales_unclassified	Armatimonadales_unclassified	Armatimonadales_unclassified	ASV_001986	0	0	0	0	0	0	0	1.2	0
Bacteria	Armatimonadota	Armatimonadia	Armatimonadales	Armatimonadales_unclassified	Armatimonadales_unclassified	Armatimonadales_unclassified	ASV_002005	0	0.2	0	0	0	0.8	0	0	0
Bacteria	Armatimonadota	Armatimonadia	Armatimonadales	Armatimonadales_unclassified	Armatimonadales_unclassified	Armatimonadales_unclassified	ASV_002186	1	0	0	0	0	0	0	0	0
Bacteria	Armatimonadota	Armatimonadia	Armatimonadales	Armatimonadales_unclassified	Armatimonadales_unclassified	Armatimonadales_unclassified	ASV_001347	0	0	0	0	0.8	0	0	0	0
Bacteria	Armatimonadota	Armatimonadia	Armatimonadales	Armatimonadales_unclassified	Armatimonadales_unclassified	Armatimonadales_unclassified	ASV_001468	0	0	0	0	0.2	0	0	0	0
Bacteria	Armatimonadota	Chthonomonadetes	Chthonomonadales	Chthonomonadaceae	Chthonomonas	Chthonomonas_unclassified	ASV_001806	0	0	0	0	0.4	0	0	0	0
Bacteria	Armatimonadota	Armatimonadia	Armatimonadales	Armatimonadales_unclassified	Armatimonadales_unclassified	Armatimonadales_unclassified	ASV_001367	0	0	0	0	0.6	0	0	0	0
Bacteria	Armatimonadota	Fimbriimonadia	Fimbriimonadales	Fimbriimonadaceae	Fimbriimonadaceae_unclassified	Fimbriimonadaceae_unclassified	ASV_001828	0	0.2	0	0	0	0.2	0	0	0.2
Bacteria	Armatimonadota	Armatimonadia	Armatimonadales	Armatimonadales_unclassified	Armatimonadales_unclassified	Armatimonadales_unclassified	ASV_002292	0	0	0	0	0.6	0	0	0	0
Bacteria	Armatimonadota	Armatimonadia	Armatimonadales	Armatimonadales_unclassified	Armatimonadales_unclassified	Armatimonadales_unclassified	ASV_002419	0	0	0	0	0	0	0	0	0
Bacteria	Armatimonadota	Armatimonadia	Armatimonadales	Armatimonadales_unclassified	Armatimonadales_unclassified	Armatimonadales_unclassified	ASV_002497	0	0	0	0	0	0	0	0.6	0
Bacteria	Armatimonadota	Chthonomonadetes	Chthonomonadales	Chthonomonadaceae	Chthonomonas	Chthonomonas_unclassified	ASV_002823	0	0	0	0	0	0	0	0	0
Bacteria	Armatimonadota	Armatimonadia	Armatimonadales	Armatimonadales_unclassified	Armatimonadales_unclassified	Armatimonadales_unclassified	ASV_001687	0	0	0	0	0.4	0	0	0	0
Bacteria	Armatimonadota	Armatimonadia	Armatimonadales	Armatimonadales_unclassified	Armatimonadales_unclassified	Armatimonadales_unclassified	ASV_001759	0	0	0	0	0.4	0	0	0	0
Bacteria	Armatimonadota	Armatimonadia	Armatimonadales	Armatimonadales_unclassified	Armatimonadales_unclassified	Armatimonadales_unclassified	ASV_001842	0	0	0	0	0.4	0	0	0	0
Bacteria	Armatimonadota	Fimbriimonadia	Fimbriimonadales	Fimbriimonadaceae	Fimbriimonadaceae_unclassified	Fimbriimonadaceae_unclassified	ASV_002121	0	0.4	0	0	0	0	0	0	0
Bacteria	Armatimonadota	Armatimonadia	Armatimonadales	Armatimonadales_unclassified	Armatimonadales_unclassified	Armatimonadales_unclassified	ASV_002677	0	0	0	0	0.4	0	0	0	0
Bacteria	Armatimonadota	Armatimonadia	Armatimonadales	Armatimonadales_unclassified	Armatimonadales_unclassified	Armatimonadales_unclassified	ASV_002760	0	0	0	0	0	0	0	0	0
Bacteria	Armatimonadota	Armatimonadia	Armatimonadales	Armatimonadales_unclassified	Armatimonadales_unclassified	Armatimonadales_unclassified	ASV_002925	0	0	0	0	0	0	0	0	0
Bacteria	Armatimonadota	Fimbriimonadia	Fimbriimonadales	Fimbriimonadaceae	Fimbriimonadaceae_unclassified	Fimbriimonadaceae_unclassified	ASV_002343	0.2	0	0	0	0	0	0	0	0
Bacteria	Armatimonadota	Armatimonadia	Armatimonadales	Armatimonadales_unclassified	Armatimonadales_unclassified	Armatimonadales_unclassified	ASV_002377	0	0	0	0	0.2	0	0	0	0
Bacteria	Armatimonadota	Fimbriimonadia	Fimbriimonadales	Fimbriimonadaceae	Fimbriimonadaceae_unclassified	Fimbriimonadaceae_unclassified	ASV_002425	0.2	0	0	0	0	0	0	0	0
Bacteria	Armatimonadota	Armatimonadia	Armatimonadales	Armatimonadales_unclassified	Armatimonadales_unclassified	Armatimonadales_unclassified	ASV_002795	0	0	0	0	0.2	0	0	0	0
Bacteria	Bacteria_unclassified	Bacteria_unclassified	Bacteria_unclassified	Bacteria_unclassified	Bacteria_unclassified	Bacteria_unclassified	ASV_000145	12.6	10.4	0	3	0	19	14.33333333	0	8.4
Bacteria	Bacteria_unclassified	Bacteria_unclassified	Bacteria_unclassified	Bacteria_unclassified	Bacteria_unclassified	Bacteria_unclassified	ASV_000263	1	5.8	2	0	2.8	0.6	0.666666667	9.8	0.4
Bacteria	Bacteria_unclassified	Bacteria_unclassified	Bacteria_unclassified	Bacteria_unclassified	Bacteria_unclassified	Bacteria_unclassified	ASV_000346	0	6	3.4	0	1.2	5.6	0	0	0
Bacteria	Bacteria_unclassified	Bacteria_unclassified	Bacteria_unclassified	Bacteria_unclassified	Bacteria_unclassified	Bacteria_unclassified	ASV_000416	2	1.6	0	1.2	0	4	0	0	0.4
Bacteria	Bacteria_unclassified	Bacteria_unclassified	Bacteria_unclassified	Bacteria_unclassified	Bacteria_unclassified	Bacteria_unclassified	ASV_000738	0.6	0.2	0	0.6	0	0.4	8.333333333	0	1.2
Bacteria	Bacteria_unclassified	Bacteria_unclassified	Bacteria_unclassified	Bacteria_unclassified	Bacteria_unclassified	Bacteria_unclassified	ASV_000555	3.2	2	0	0	0	3	0	0	0
Bacteria	Bacteria_unclassified	Bacteria_unclassified	Bacteria_unclassified	Bacteria_unclassified	Bacteria_unclassified	Bacteria_unclassified	ASV_000543	0	0	4.8	0	1	0	0	0.6	0
Bacteria	Bacteria_unclassified	Bacteria_unclassified	Bacteria_unclassified	Bacteria_unclassified	Bacteria_unclassified	Bacteria_unclassified	ASV_000914	0	0	0	0	0	0	0	0	0
Bacteria	Bacteria_unclassified	Bacteria_unclassified	Bacteria_unclassified	Bacteria_unclassified	Bacteria_unclassified	Bacteria_unclassified	ASV_000662	1.2	3.8	0	0	0	0.2	0	0	0.2
Bacteria	Bacteria_unclassified	Bacteria_unclassified	Bacteria_unclassified	Bacteria_unclassified	Bacteria_unclassified	Bacteria_unclassified	ASV_000893	0	0	0	0	0	0	0	0	0
Bacteria	Bacteria_unclassified	Bacteria_unclassified	Bacteria_unclassified	Bacteria_unclassified	Bacteria_unclassified	Bacteria_unclassified	ASV_001028	0	0	0	1.2	0	0	3.333333333	0	0
Bacteria	Bacteria_unclassified	Bacteria_unclassified	Bacteria_unclassified	Bacteria_unclassified	Bacteria_unclassified	Bacteria_unclassified	ASV_000933	1.8	0.6	0	0.4	0	1.2	0	0	0
Bacteria	Bacteria_unclassified	Bacteria_unclassified	Bacteria_unclassified	Bacteria_unclassified	Bacteria_unclassified	Bacteria_unclassified	ASV_001007	0.2	0	0	1.8	0	0	0	0	0
Bacteria	Bacteria_unclassified	Bacteria_unclassified	Bacteria_unclassified	Bacteria_unclassified	Bacteria_unclassified	Bacteria_unclassified	ASV_001519	0	0	0	0	0	0	6.333333333	0	0
Bacteria	Bacteria_unclassified	Bacteria_unclassified	Bacteria_unclassified	Bacteria_unclassified	Bacteria_unclassified	Bacteria_unclassified	ASV_001001	1.4	0	0	0	0	0.8	0	0	1.4
Bacteria	Bacteria_unclassified	Bacteria_unclassified	Bacteria_unclassified	Bacteria_unclassified	Bacteria_unclassified	Bacteria_unclassified	ASV_000965	0	0	0.6	0	0	0	0	0	0
Bacteria	Bacteria_unclassified	Bacteria_unclassified	Bacteria_unclassified	Bacteria_unclassified	Bacteria_unclassified	Bacteria_unclassified	ASV_001200	0	0	0.2	0	0	0	0	0	0
Bacteria	Bacteria_unclassified	Bacteria_unclassified	Bacteria_unclassified	Bacteria_unclassified	Bacteria_unclassified	Bacteria_unclassified	ASV_001271	0	0	0.8	0	0	1.2	1	0	0
Bacteria	Bacteria_unclassified	Bacteria_unclassified	Bacteria_unclassified	Bacteria_unclassified	Bacteria_unclassified	Bacteria_unclassified	ASV_001030	0	0	2.8	0	0	0	0	0	0
Bacteria	Bacteria_unclassified	Bacteria_unclassified	Bacteria_unclassified	Bacteria_unclassified	Bacteria_unclassified	Bacteria_unclassified	ASV_000976	0	0.8	0	0	0	0.4	0	0	0
Bacteria	Bacteria_unclassified	Bacteria_unclassified	Bacteria_unclassified	Bacteria_unclassified	Bacteria_unclassified	Bacteria_unclassified	ASV_001533	0	0	1.2	0	0	0	0.666666667	0	0.2
Bacteria	Bacteria_unclassified	Bacteria_unclassified	Bacteria_unclassified	Bacteria_unclassified	Bacteria_unclassified	Bacteria_unclassified	ASV_002160	0	0	0	0	0	0	3.333333333	0	0
Bacteria	Bacteria_unclassified	Bacteria_unclassified	Bacteria_unclassified	Bacteria_unclassified	Bacteria_unclassified	Bacteria_unclassified	ASV_002236	0	0	0	0	0	0	3.333333333	0	0
Bacteria	Bacteria_unclassified	Bacteria_unclassified	Bacteria_unclassified	Bacteria_unclassified	Bacteria_unclassified	Bacteria_unclassified	ASV_001786	0	0	0	0	0	0	0	0	0
Bacteria	Bacteria_unclassified	Bacteria_unclassified	Bacteria_unclassified	Bacteria_unclassified	Bacteria_unclassified	Bacteria_unclassified	ASV_001666	0	0.2	0	0.4	0	0	0	0	0.4
Bacteria	Bacteria_unclassified	Bacteria_unclassified	Bacteria_unclassified	Bacteria_unclassified	Bacteria_unclassified	Bacteria_unclassified	ASV_001237	0.2	0.2	0	0	0	0.2	0	0	0.6
Bacteria	Bacteria_unclassified	Bacteria_unclassified	Bacteria_unclassified	Bacteria_unclassified	Bacteria_unclassified	Bacteria_unclassified	ASV_001571	0	0	0	0	1.2	0	0	0	0
Bacteria	Bacteria_unclassified	Bacteria_unclassified	Bacteria_unclassified	Bacteria_unclassified	Bacteria_unclassified	Bacteria_unclassified	ASV_001664	0.2	0	0	0	0	0.4	0	0	0.6
Bacteria	Bacteria_unclassified	Bacteria_unclassified	Bacteria_unclassified	Bacteria_unclassified	Bacteria_unclassified	Bacteria_unclassified	ASV_001361	0	0	0	0	1	0	0	0	0
Bacteria	Bacteria_unclassified	Bacteria_unclassified	Bacteria_unclassified	Bacteria_unclassified	Bacteria_unclassified	Bacteria_unclassified	ASV_001365	0	0	0	0	0	0	0	0	0.6
Bacteria	Bacteria_unclassified	Bacteria_unclassified	Bacteria_unclassified	Bacteria_unclassified	Bacteria_unclassified	Bacteria_unclassified	ASV_002035	0	0	0	0	0	0	0	0.8	0
Bacteria	Bacteria_unclassified	Bacteria_unclassified	Bacteria_unclassified	Bacteria_unclassified	Bacteria_unclassified	Bacteria_unclassified	ASV_001529	0	0.8	0	0	0	0	0	0	0
Bacteria	Bacteria_unclassified	Bacteria_unclassified	Bacteria_unclassified	Bacteria_unclassified	Bacteria_unclassified	Bacteria_unclassified	ASV_001833	0	0.4	0	0	0	0.4	0	0	0
Bacteria	Bacteria_unclassified	Bacteria_unclassified	Bacteria_unclassified	Bacteria_unclassified	Bacteria_unclassified	Bacteria_unclassified	ASV_001513	0	0	0	0	0.6	0	0	0	0
Bacteria	Bacteria_unclassified	Bacteria_unclassified	Bacteria_unclassified	Bacteria_unclassified	Bacteria_unclassified	Bacteria_unclassified	ASV_001531	0	0.2	0.4	0	0	0	0	0	0
Bacteria	Bacteria_unclassified	Bacteria_unclassified	Bacteria_unclassified	Bacteria_unclassified	Bacteria_unclassified	Bacteria_unclassified	ASV_001711	0	0.2	0.4	0	0	0	0	0	0
Bacteria	Bacteria_unclassified	Bacteria_unclassified	Bacteria_unclassified	Bacteria_unclassified	Bacteria_unclassified	Bacteria_unclassified	ASV_001778	0	0	0	0	0	0	0	0	0.6
Bacteria	Bacteria_unclassified	Bacteria_unclassified	Bacteria_unclassified	Bacteria_unclassified	Bacteria_unclassified	Bacteria_unclassified	ASV_001913	0	0	0	0	0.6	0	0	0	0
Bacteria	Bacteria_unclassified	Bacteria_unclassified	Bacteria_unclassified	Bacteria_unclassified	Bacteria_unclassified	Bacteria_unclassified	ASV_001942	0	0.2	0	0.2	0	0	0	0	0.2
Bacteria	Bacteria_unclassified	Bacteria_unclassified	Bacteria_unclassified	Bacteria_unclassified	Bacteria_unclassified	Bacteria_unclassified	ASV_002334	0	0	0	0	0	0	0	0	0
Bacteria	Bacteria_unclassified	Bacteria_unclassified	Bacteria_unclassified	Bacteria_unclassified	Bacteria_unclassified	Bacteria_unclassified	ASV_002353	0	0	0.2	0	0	0	0	0	0
Bacteria	Bacteria_unclassified	Bacteria_unclassified	Bacteria_unclassified	Bacteria_unclassified	Bacteria_unclassified	Bacteria_unclassified	ASV_002428	0.6	0	0	0	0	0	0	0	0
Bacteria	Bacteria_unclassified	Bacteria_unclassified	Bacteria_unclassified	Bacteria_unclassified	Bacteria_unclassified	Bacteria_unclassified	ASV_002436	0	0.4	0.2	0	0	0	0	0	0
Bacteria	Bacteria_unclassified	Bacteria_unclassified	Bacteria_unclassified	Bacteria_unclassified	Bacteria_unclassified	Bacteria_unclassified	ASV_002809	0	0	0	0	0	0	0	0.6	0
Bacteria	Bacteria_unclassified	Bacteria_unclassified	Bacteria_unclassified	Bacteria_unclassified	Bacteria_unclassified	Bacteria_unclassified	ASV_001595	0	0	0.4	0	0	0	0	0	0
Bacteria	Bacteria_unclassified	Bacteria_unclassified	Bacteria_unclassified	Bacteria_unclassified	Bacteria_unclassified	Bacteria_unclassified	ASV_001884	0	0.4	0	0	0	0	0	0	0
Bacteria	Bacteria_unclassified	Bacteria_unclassified	Bacteria_unclassified	Bacteria_unclassified	Bacteria_unclassified	Bacteria_unclassified	ASV_001901	0	0	0	0	0.4	0	0	0	0
Bacteria	Bacteria_unclassified	Bacteria_unclassified	Bacteria_unclassified	Bacteria_unclassified	Bacteria_unclassified	Bacteria_unclassified	ASV_002003	0	0	0	0	0	0.2	0	0	0.2
Bacteria	Bacteria_unclassified	Bacteria_unclassified	Bacteria_unclassified	Bacteria_unclassified	Bacteria_unclassified	Bacteria_unclassified	ASV_002061	0	0	0	0	0	0	0	0	0
Bacteria	Bacteria_unclassified	Bacteria_unclassified	Bacteria_unclassified	Bacteria_unclassified	Bacteria_unclassified	Bacteria_unclassified	ASV_002188	0.4	0	0	0	0	0	0	0	0
Bacteria	Bacteria_unclassified	Bacteria_unclassified	Bacteria_unclassified	Bacteria_unclassified	Bacteria_unclassified	Bacteria_unclassified	ASV_002191	0	0.2	0	0	0	0.2	0	0	0
Bacteria	Bacteria_unclassified	Bacteria_unclassified	Bacteria_unclassified	Bacteria_unclassified	Bacteria_unclassified	Bacteria_unclassified	ASV_002216	0	0	0	0.4	0	0	0	0	0
Bacteria	Bacteria_unclassified	Bacteria_unclassified	Bacteria_unclassified	Bacteria_unclassified	Bacteria_unclassified	Bacteria_unclassified	ASV_002230	0	0	0	0	0.4	0	0	0	0
Bacteria	Bacteria_unclassified	Bacteria_unclassified	Bacteria_unclassified	Bacteria_unclassified	Bacteria_unclassified	Bacteria_unclassified	ASV_002437	0	0	0	0	0	0.4	0	0	0
Bacteria	Bacteria_unclassified	Bacteria_unclassified	Bacteria_unclassified	Bacteria_unclassified	Bacteria_unclassified	Bacteria_unclassified	ASV_002440	0	0	0	0	0	0	0	0	0.4
Bacteria	Bacteria_unclassified	Bacteria_unclassified	Bacteria_unclassified	Bacteria_unclassified	Bacteria_unclassified	Bacteria_unclassified	ASV_002527	0.4	0	0	0	0	0	0	0	0
Bacteria	Bacteria_unclassified	Bacteria_unclassified	Bacteria_unclassified	Bacteria_unclassified	Bacteria_unclassified	Bacteria_unclassified	ASV_002539	0	0	0	0	0	0	0	0	0.4
Bacteria	Bacteria_unclassified	Bacteria_unclassified	Bacteria_unclassified	Bacteria_unclassified	Bacteria_unclassified	Bacteria_unclassified	ASV_002553	0	0	0	0	0	0	0	0	0
Bacteria	Bacteria_unclassified	Bacteria_unclassified	Bacteria_unclassified	Bacteria_unclassified	Bacteria_unclassified	Bacteria_unclassified	ASV_002568	0	0	0	0	0.2	0	0	0.2	0
Bacteria	Bacteria_unclassified	Bacteria_unclassified	Bacteria_unclassified	Bacteria_unclassified	Bacteria_unclassified	Bacteria_unclassified	ASV_002607	0	0	0	0	0	0	0	0.4	0
Bacteria	Bacteria_unclassified	Bacteria_unclassified	Bacteria_unclassified	Bacteria_unclassified	Bacteria_unclassified	Bacteria_unclassified	ASV_002636	0.4	0	0	0	0	0	0	0	0
Bacteria	Bacteria_unclassified	Bacteria_unclassified	Bacteria_unclassified	Bacteria_unclassified	Bacteria_unclassified	Bacteria_unclassified	ASV_002781	0	0	0	0	0.4	0	0	0	0
Bacteria	Bacteria_unclassified	Bacteria_unclassified	Bacteria_unclassified	Bacteria_unclassified	Bacteria_unclassified	Bacteria_unclassified	ASV_002839	0.4	0	0	0	0	0	0	0	0
Bacteria	Bacteria_unclassified	Bacteria_unclassified	Bacteria_unclassified	Bacteria_unclassified	Bacteria_unclassified	Bacteria_unclassified	ASV_002902	0	0	0	0	0	0.4	0	0	0
Bacteria	Bacteria_unclassified	Bacteria_unclassified	Bacteria_unclassified	Bacteria_unclassified	Bacteria_unclassified	Bacteria_unclassified	ASV_002907	0	0	0	0	0	0.4	0	0	0
Bacteria	Bacteria_unclassified	Bacteria_unclassified	Bacteria_unclassified	Bacteria_unclassified	Bacteria_unclassified	Bacteria_unclassified	ASV_002955	0.4	0	0	0	0	0	0	0	0
Bacteria	Bacteria_unclassified	Bacteria_unclassified	Bacteria_unclassified	Bacteria_unclassified	Bacteria_unclassified	Bacteria_unclassified	ASV_003016	0	0	0	0	0	0	0.666666667	0	0
Bacteria	Bacteria_unclassified	Bacteria_unclassified	Bacteria_unclassified	Bacteria_unclassified	Bacteria_unclassified	Bacteria_unclassified	ASV_002516	0	0	0	0	0	0	0	0	0.2
Bacteria	Bacteria_unclassified	Bacteria_unclassified	Bacteria_unclassified	Bacteria_unclassified	Bacteria_unclassified	Bacteria_unclassified	ASV_002540	0	0	0	0	0	0.2	0	0	0
Bacteria	Bacteria_unclassified	Bacteria_unclassified	Bacteria_unclassified	Bacteria_unclassified	Bacteria_unclassified	Bacteria_unclassified	ASV_002616	0	0	0	0	0	0	0	0	0.2
Bacteria	Bacteria_unclassified	Bacteria_unclassified	Bacteria_unclassified	Bacteria_unclassified	Bacteria_unclassified	Bacteria_unclassified	ASV_002637	0	0	0	0	0	0.2	0	0	0
Bacteria	Bacteria_unclassified	Bacteria_unclassified	Bacteria_unclassified	Bacteria_unclassified	Bacteria_unclassified	Bacteria_unclassified	ASV_002664	0	0	0	0	0.2	0	0	0	0
Bacteria	Bacteria_unclassified	Bacteria_unclassified	Bacteria_unclassified	Bacteria_unclassified	Bacteria_unclassified	Bacteria_unclassified	ASV_002689	0	0	0	0	0.2	0	0	0	0
Bacteria	Bacteria_unclassified	Bacteria_unclassified	Bacteria_unclassified	Bacteria_unclassified	Bacteria_unclassified	Bacteria_unclassified	ASV_002749	0	0	0.2	0	0	0	0	0	0
Bacteria	Bacteria_unclassified	Bacteria_unclassified	Bacteria_unclassified	Bacteria_unclassified	Bacteria_unclassified	Bacteria_unclassified	ASV_002914	0	0	0	0	0	0	0	0.2	0
Bacteria	Bacteria_unclassified	Bacteria_unclassified	Bacteria_unclassified	Bacteria_unclassified	Bacteria_unclassified	Bacteria_unclassified	ASV_002937	0	0	0	0	0	0	0	0	0
Bacteria	Bacteria_unclassified	Bacteria_unclassified	Bacteria_unclassified	Bacteria_unclassified	Bacteria_unclassified	Bacteria_unclassified	ASV_002965	0	0.2	0	0	0	0	0	0	0
Bacteria	Bacteria_unclassified	Bacteria_unclassified	Bacteria_unclassified	Bacteria_unclassified	Bacteria_unclassified	Bacteria_unclassified	ASV_003020	0	0	0	0	0	0	0	0.2	0
Bacteria	Bacteria_unclassified	Bacteria_unclassified	Bacteria_unclassified	Bacteria_unclassified	Bacteria_unclassified	Bacteria_unclassified	ASV_003031	0	0	0	0	0	0	0	0.2	0
Bacteria	Bacteroidota	Bacteroidia	Cytophagales	Hymenobacteraceae	Hymenobacter	Hymenobacter_unclassified	ASV_000011	290.4	123.6	11.8	78.2	9.2	199.6	263	0	201.6
Bacteria	Bacteroidota	Bacteroidia	Cytophagales	Hymenobacteraceae	Hymenobacter	Hymenobacter_unclassified	ASV_000018	183.4	100.8	10	58.2	4.4	196.4	165.6666667	0	128
Bacteria	Bacteroidota	Bacteroidia	Cytophagales	Hymenobacteraceae	Hymenobacter	Hymenobacter_unclassified	ASV_000022	115.4	72.6	0.2	75.2	3.8	97.4	142	0	162.4
Bacteria	Bacteroidota	Bacteroidia	Cytophagales	Hymenobacteraceae	Hymenobacter	Hymenobacter_unclassified	ASV_000030	61.6	134.2	1.2	3.2	0	105.2	69.33333333	0	44.8
Bacteria	Bacteroidota	Bacteroidia	Cytophagales	Hymenobacteraceae	Hymenobacter	Hymenobacter_unclassified	ASV_000035	65.8	125.6	30.4	8.2	0	78.4	58.33333333	0	25.2
Bacteria	Bacteroidota	Bacteroidia	Sphingobacteriales	Sphingobacteriaceae	Sphingobacteriaceae_unclassified	Sphingobacteriaceae_unclassified	ASV_000038	10.8	86.6	26.4	5.8	29.4	50.2	24.66666667	39.4	16.6
Bacteria	Bacteroidota	Bacteroidia	Cytophagales	Hymenobacteraceae	Hymenobacter	Hymenobacter_unclassified	ASV_000055	31.6	53	0.8	11	0	40.8	111.3333333	0	43.4
Bacteria	Bacteroidota	Bacteroidia	Cytophagales	Hymenobacteraceae	Hymenobacter	Hymenobacter_unclassified	ASV_000061	48.4	10.6	0	10	0	35.6	98	0	69
Bacteria	Bacteroidota	Bacteroidia	Cytophagales	Hymenobacteraceae	Hymenobacter	Hymenobacter_unclassified	ASV_000072	30.8	22.8	1.6	6.2	0	61.8	17.66666667	0	16.8
Bacteria	Bacteroidota	Bacteroidia	Cytophagales	Hymenobacteraceae	Hymenobacter	Hymenobacter_unclassified	ASV_000109	0	2.2	8.8	90.4	0	0	5.333333333	0	34.2
Bacteria	Bacteroidota	Bacteroidia	Cytophagales	Spirosomaceae	Spirosoma	Spirosoma_unclassified	ASV_000071	13.4	57.8	0	0.8	0	44	0	0	29.8
Bacteria	Bacteroidota	Bacteroidia	Cytophagales	Hymenobacteraceae	Hymenobacter	Hymenobacter_unclassified	ASV_000080	9.6	32.2	7.6	6	0	12.4	43.33333333	0	37.6
Bacteria	Bacteroidota	Bacteroidia	Cytophagales	Hymenobacteraceae	Hymenobacter	Hymenobacter_unclassified	ASV_000096	16.4	14.2	0	5.4	0	22.8	33.33333333	0	37.6
Bacteria	Bacteroidota	Bacteroidia	Cytophagales	Hymenobacteraceae	Hymenobacter	Hymenobacter_unclassified	ASV_000094	0	38.6	0.8	0	0	21.2	62.66666667	0	15
Bacteria	Bacteroidota	Bacteroidia	Cytophagales	Hymenobacteraceae	Hymenobacter	Hymenobacter_unclassified	ASV_000121	10	9	0	3.2	0	7	59.66666667	0	33
Bacteria	Bacteroidota	Bacteroidia	Cytophagales	Hymenobacteraceae	Hymenobacter	Hymenobacter_unclassified	ASV_000107	25.2	5.6	0.4	25.6	0	10.4	14	0	23.8
Bacteria	Bacteroidota	Bacteroidia	Cytophagales	Hymenobacteraceae	Hymenobacter	Hymenobacter_unclassified	ASV_000122	13.8	4.6	0.6	20.2	0	6.4	72.66666667	0	12.8
Bacteria	Bacteroidota	Bacteroidia	Cytophagales	Hymenobacteraceae	Hymenobacter	Hymenobacter_unclassified	ASV_000105	12.2	28.4	4.8	16.8	0	21.4	12.66666667	0	0
Bacteria	Bacteroidota	Bacteroidia	Cytophagales	Hymenobacteraceae	Hymenobacter	Hymenobacter_unclassified	ASV_000139	11.8	15.8	0	0	0.6	29.8	0	0.4	0
Bacteria	Bacteroidota	Bacteroidia	Sphingobacteriales	Sphingobacteriaceae	Pedobacter	Pedobacter_unclassified	ASV_000166	11.2	1.6	0	5.8	0	0	0	0	28.6
Bacteria	Bacteroidota	Bacteroidia	Cytophagales	Hymenobacteraceae	Hymenobacter	Hymenobacter_unclassified	ASV_000189	1	0.8	1	4.6	0	10	8.333333333	0	13.2
Bacteria	Bacteroidota	Bacteroidia	Cytophagales	Hymenobacteraceae	Hymenobacter	Hymenobacter_unclassified	ASV_000231	0	0	0.8	21.8	0	0	2.333333333	0	6.8
Bacteria	Bacteroidota	Bacteroidia	Cytophagales	Hymenobacteraceae	Hymenobacter	Hymenobacter_unclassified	ASV_000217	6.6	0	0	1.6	0	0	0	0	33.4
Bacteria	Bacteroidota	Bacteroidia	Cytophagales	Hymenobacteraceae	Hymenobacter	Hymenobacter_unclassified	ASV_000150	0.8	21	1.8	0	0	11.2	5.333333333	0	7
Bacteria	Bacteroidota	Bacteroidia	Cytophagales	Hymenobacteraceae	Hymenobacter	Hymenobacter_unclassified	ASV_000215	6.4	1.4	0	1.4	0	1.6	15.33333333	0	11.2
Bacteria	Bacteroidota	Bacteroidia	Cytophagales	Spirosomaceae	Spirosoma	Spirosoma_unclassified	ASV_000183	5.2	18.2	0	1.4	0	7.4	0.666666667	0	8.4
Bacteria	Bacteroidota	Bacteroidia	Cytophagales	Hymenobacteraceae	Hymenobacter	Hymenobacter_unclassified	ASV_000299	0	0	0	38.2	0	0	0	0	1.8
Bacteria	Bacteroidota	Bacteroidia	Sphingobacteriales	Sphingobacteriaceae	Pedobacter	Pedobacter_unclassified	ASV_000251	10.2	0	0	16.8	0	0	0	0	12
Bacteria	Bacteroidota	Bacteroidia	Cytophagales	Hymenobacteraceae	Hymenobacter	Hymenobacter_unclassified	ASV_000230	0	8.6	0	4.4	0	4.6	10.33333333	0	12.6
Bacteria	Bacteroidota	Bacteroidia	Cytophagales	Hymenobacteraceae	Hymenobacter	Hymenobacter_unclassified	ASV_000175	0	8.2	10.6	0	4.6	6.8	0	0	0
Bacteria	Bacteroidota	Bacteroidia	Sphingobacteriales	Sphingobacteriaceae	Sphingobacteriaceae_unclassified	Sphingobacteriaceae_unclassified	ASV_000305	1.4	0	0	25.4	0	0	0	0	8.4
Bacteria	Bacteroidota	Bacteroidia	Sphingobacteriales	Sphingobacteriaceae	Pedobacter	Pedobacter_unclassified	ASV_000291	9.4	0	0	24.6	0	0	1	0	0
Bacteria	Bacteroidota	Bacteroidia	Sphingobacteriales	Sphingobacteriaceae	Sphingobacteriaceae_unclassified	Sphingobacteriaceae_unclassified	ASV_000191	4.8	0	0	0	0	19	0	0	6.4
Bacteria	Bacteroidota	Bacteroidia	Cytophagales	Hymenobacteraceae	Hymenobacter	Hymenobacter_unclassified	ASV_000192	0	15.2	0	0	0	16.2	0	0	0
Bacteria	Bacteroidota	Bacteroidia	Cytophagales	Hymenobacteraceae	Hymenobacter	Hymenobacter_unclassified	ASV_000180	2.8	6.6	14.8	0	0	1.6	2.333333333	0	3
Bacteria	Bacteroidota	Bacteroidia	Cytophagales	Spirosomaceae	Spirosoma	Spirosoma_unclassified	ASV_000211	0	0	0	0	29.2	1.2	0	0	0
Bacteria	Bacteroidota	Bacteroidia	Cytophagales	Hymenobacteraceae	Hymenobacter	Hymenobacter_unclassified	ASV_000218	0	0.2	0	0	28.8	0	0	0	1.8
Bacteria	Bacteroidota	Bacteroidia	Cytophagales	Hymenobacteraceae	Hymenobacter	Hymenobacter_unclassified	ASV_000187	0	10.6	8.8	0	5.2	0	0	0	1.4
Bacteria	Bacteroidota	Bacteroidia	Cytophagales	Spirosomaceae	Spirosoma	Spirosoma_unclassified	ASV_000232	2.4	0.4	0	0.6	0	4.4	0	0	15.4
Bacteria	Bacteroidota	Bacteroidia	Cytophagales	Hymenobacteraceae	Hymenobacter	Hymenobacter_unclassified	ASV_000316	3.4	1	0	2.8	0	1.8	5.333333333	0	9.2
Bacteria	Bacteroidota	Bacteroidia	Cytophagales	Hymenobacteraceae	Hymenobacter	Hymenobacter_unclassified	ASV_000168	0	20.4	3.6	0	0	1.8	0	0	0
Bacteria	Bacteroidota	Bacteroidia	Chitinophagales	Chitinophagaceae	Puia	Puia_unclassified	ASV_000229	0	0	0	0	21.4	0	0	0	0
Bacteria	Bacteroidota	Bacteroidia	Sphingobacteriales	Sphingobacteriaceae	Sphingobacteriaceae_unclassified	Sphingobacteriaceae_unclassified	ASV_000269	0	0	8.4	0	13.4	0	0	0	0
Bacteria	Bacteroidota	Bacteroidia	Chitinophagales	Chitinophagaceae	Aurantisolimonas	Aurantisolimonas_unclassified	ASV_000243	0	4.2	0	0	11.8	5.4	0	0	0
Bacteria	Bacteroidota	Bacteroidia	Cytophagales	Spirosomaceae	Spirosoma	Spirosoma_unclassified	ASV_000271	2.4	0.6	0	1.4	2.2	5.2	0	0	7
Bacteria	Bacteroidota	Bacteroidia	Cytophagales	Spirosomaceae	Spirosoma	Spirosoma_unclassified	ASV_000284	1	2.4	0	0.4	0	8.2	0	0	5.2
Bacteria	Bacteroidota	Bacteroidia	Chitinophagales	Chitinophagaceae	uncultured	uncultured_unclassified	ASV_000247	0	0	0	0	21	0	0	0	0
Bacteria	Bacteroidota	Bacteroidia	Cytophagales	Spirosomaceae	Huanghella	Huanghella_unclassified	ASV_000248	0	8.8	0	0	2	2.8	0.666666667	0	2.6
Bacteria	Bacteroidota	Bacteroidia	Cytophagales	Hymenobacteraceae	Hymenobacter	Hymenobacter_unclassified	ASV_000226	0	8.8	9.2	0	0.6	0.4	0	0	0
Bacteria	Bacteroidota	Bacteroidia	Cytophagales	Hymenobacteraceae	Hymenobacter	Hymenobacter_unclassified	ASV_000334	1.4	0	0	1	5	0	0	0	4.8
Bacteria	Bacteroidota	Bacteroidia	Sphingobacteriales	Sphingobacteriaceae	Sphingobacteriaceae_unclassified	Sphingobacteriaceae_unclassified	ASV_000414	0	0	0	0	0	0	0	19.6	0
Bacteria	Bacteroidota	Bacteroidia	Cytophagales	Hymenobacteraceae	Hymenobacter	Hymenobacter_unclassified	ASV_000440	0	0	0	0	0	0	0	0	0
Bacteria	Bacteroidota	Bacteroidia	Cytophagales	Hymenobacteraceae	Hymenobacter	Hymenobacter_unclassified	ASV_000286	0.8	18.6	0	0	0	0	0	0	0
Bacteria	Bacteroidota	Bacteroidia	Chitinophagales	Chitinophagaceae	Chitinophagaceae_unclassified	Chitinophagaceae_unclassified	ASV_000258	0	0	0	0	19.2	0	0	0	0
Bacteria	Bacteroidota	Bacteroidia	Cytophagales	Hymenobacteraceae	Hymenobacter	Hymenobacter_unclassified	ASV_000364	3.8	3.2	0	0	0	0	4.666666667	0	0
Bacteria	Bacteroidota	Bacteroidia	Sphingobacteriales	Sphingobacteriaceae	Sphingobacteriaceae_unclassified	Sphingobacteriaceae_unclassified	ASV_000362	5.8	3.4	0	5	0	0	0	0	0
Bacteria	Bacteroidota	Bacteroidia	Chitinophagales	Chitinophagaceae	Ferruginibacter	Ferruginibacter_unclassified	ASV_000274	0	0	0	0	15	0	0	0	0
Bacteria	Bacteroidota	Bacteroidia	Cytophagales	Hymenobacteraceae	Hymenobacter	Hymenobacter_unclassified	ASV_000467	0	0	0	0	0	0	0	0	15.8
Bacteria	Bacteroidota	Bacteroidia	Sphingobacteriales	Sphingobacteriaceae	Mucilaginibacter	Mucilaginibacter_unclassified	ASV_000307	0	0	0	0	15.4	0	0	0	0
Bacteria	Bacteroidota	Bacteroidia	Sphingobacteriales	Sphingobacteriaceae	Mucilaginibacter	Mucilaginibacter_unclassified	ASV_000368	0	0	0	0	9.8	0	0	5	0
Bacteria	Bacteroidota	Bacteroidia	Sphingobacteriales	Sphingobacteriaceae	Pedobacter	Pedobacter_unclassified	ASV_000381	14	0	0	0	0	0	0	0	0
Bacteria	Bacteroidota	Bacteroidia	Sphingobacteriales	Sphingobacteriaceae	Mucilaginibacter	Mucilaginibacter_unclassified	ASV_000303	0	0	0	0	13.8	0	0	0	0
Bacteria	Bacteroidota	Bacteroidia	Sphingobacteriales	Sphingobacteriaceae	Pedobacter	Pedobacter_unclassified	ASV_000425	9.4	0	0	2.6	0	0	0	0	1.6
Bacteria	Bacteroidota	Bacteroidia	Cytophagales	Hymenobacteraceae	Hymenobacter	Hymenobacter_unclassified	ASV_000295	0	0.4	0.4	0	11.8	0	0	0	0
Bacteria	Bacteroidota	Bacteroidia	Cytophagales	Spirosomaceae	Spirosoma	Spirosoma_unclassified	ASV_000380	1	4	0	0.2	0	0.6	0	0	4.4
Bacteria	Bacteroidota	Bacteroidia	Cytophagales	Spirosomaceae	Spirosoma	Spirosoma_unclassified	ASV_000402	0	5.4	0	0	0.6	5.2	0	0	0.6
Bacteria	Bacteroidota	Bacteroidia	Cytophagales	Hymenobacteraceae	Hymenobacter	Hymenobacter_unclassified	ASV_000363	0	7.8	0	0	0	2.4	0	0	1.8
Bacteria	Bacteroidota	Bacteroidia	Cytophagales	Hymenobacteraceae	Hymenobacter	Hymenobacter_unclassified	ASV_000548	2.8	1.4	0	0.8	0	2.4	6	0	0.4
Bacteria	Bacteroidota	Bacteroidia	Cytophagales	Hymenobacteraceae	Hymenobacter	Hymenobacter_unclassified	ASV_000442	0	0	0	0	8.4	0	0	0	0
Bacteria	Bacteroidota	Bacteroidia	Cytophagales	Hymenobacteraceae	Hymenobacter	Hymenobacter_unclassified	ASV_000497	1	0	0	0	0	0	0	0	5.4
Bacteria	Bacteroidota	Bacteroidia	Sphingobacteriales	Sphingobacteriaceae	Mucilaginibacter	Mucilaginibacter_unclassified	ASV_000505	0	0	0.2	0	0	0	0	10.8	0
Bacteria	Bacteroidota	Bacteroidia	Sphingobacteriales	Sphingobacteriaceae	Mucilaginibacter	Mucilaginibacter_unclassified	ASV_000338	0	0	0	0	10.8	0	0	0	0
Bacteria	Bacteroidota	Bacteroidia	Cytophagales	Spirosomaceae	Fibrella	Fibrella_unclassified	ASV_000459	3.6	1.4	0	0	0	0.2	0	0	5.2
Bacteria	Bacteroidota	Bacteroidia	Chitinophagales	Chitinophagaceae	Heliimonas	Heliimonas_unclassified	ASV_000390	0	0	0	0	10.4	0	0	0	0
Bacteria	Bacteroidota	Bacteroidia	Cytophagales	Hymenobacteraceae	Hymenobacter	Hymenobacter_unclassified	ASV_000529	4.8	0	0	2.6	0	0	3	0	0
Bacteria	Bacteroidota	Bacteroidia	Cytophagales	Spirosomaceae	Spirosoma	Spirosoma_unclassified	ASV_000411	0.8	3.4	0	0	0.2	3	0	0	2.8
Bacteria	Bacteroidota	Bacteroidia	Chitinophagales	Chitinophagaceae	Chitinophagaceae_unclassified	Chitinophagaceae_unclassified	ASV_000391	0	0	0	0	9	0	0	0	0
Bacteria	Bacteroidota	Bacteroidia	Cytophagales	Hymenobacteraceae	Hymenobacter	Hymenobacter_unclassified	ASV_000421	0	2.6	0.4	0	0.4	3.4	0	0	2.2
Bacteria	Bacteroidota	Bacteroidia	Chitinophagales	Chitinophagaceae	Chitinophagaceae_unclassified	Chitinophagaceae_unclassified	ASV_000396	0	0.2	0	0	8.2	0.2	0	0	0
Bacteria	Bacteroidota	Bacteroidia	Chitinophagales	Chitinophagaceae	Edaphobaculum	Edaphobaculum_unclassified	ASV_000397	0	0	0	0	7.4	0	0	0	0.2
Bacteria	Bacteroidota	Bacteroidia	Cytophagales	Hymenobacteraceae	Hymenobacter	Hymenobacter_unclassified	ASV_000477	0	1.2	0	0	4.6	2.8	0	0	0
Bacteria	Bacteroidota	Bacteroidia	Cytophagales	Hymenobacteraceae	Hymenobacter	Hymenobacter_unclassified	ASV_000679	0	0	0	0	0	0	0	0	8.6
Bacteria	Bacteroidota	Bacteroidia	Cytophagales	Hymenobacteraceae	Hymenobacter	Hymenobacter_unclassified	ASV_000640	1.8	0	0	0	0	0	0	0	0
Bacteria	Bacteroidota	Bacteroidia	Cytophagales	Hymenobacteraceae	Hymenobacter	Hymenobacter_unclassified	ASV_000580	0	0.4	0	0	0	4.2	0	0	3
Bacteria	Bacteroidota	Bacteroidia	Chitinophagales	Chitinophagaceae	Parafilimonas	Parafilimonas_unclassified	ASV_000420	0	0	0	0	8	0	0	0	0
Bacteria	Bacteroidota	Bacteroidia	Chitinophagales	Chitinophagaceae	uncultured	uncultured_unclassified	ASV_000465	0	0	0.4	0	7.4	0	0	0	0
Bacteria	Bacteroidota	Bacteroidia	Flavobacteriales	Flavobacteriaceae	Flavobacterium	Flavobacterium_unclassified	ASV_000876	0	0	0	7.8	0	0	0	0	0
Bacteria	Bacteroidota	Bacteroidia	Cytophagales	Hymenobacteraceae	Hymenobacter	Hymenobacter_unclassified	ASV_000620	0	0	0	0	0	1.6	0	0	2.4
Bacteria	Bacteroidota	Bacteroidia	Cytophagales	Hymenobacteraceae	Hymenobacter	Hymenobacter_unclassified	ASV_000481	0	0	0	0	5.6	0	0	0	0
Bacteria	Bacteroidota	Bacteroidia	Cytophagales	Hymenobacteraceae	Hymenobacter	Hymenobacter_unclassified	ASV_000561	0.6	0	0	2.2	0	0	0	0	1
Bacteria	Bacteroidota	Bacteroidia	Chitinophagales	Chitinophagaceae	Ferruginibacter	Ferruginibacter_unclassified	ASV_000388	0	0	0	0	7.2	0	0	0	0
Bacteria	Bacteroidota	Bacteroidia	Cytophagales	Hymenobacteraceae	Hymenobacter	Hymenobacter_unclassified	ASV_000602	1.6	0.4	0	1	2.4	0	0	0	1.2
Bacteria	Bacteroidota	Bacteroidia	Sphingobacteriales	Sphingobacteriaceae	Mucilaginibacter	Mucilaginibacter_unclassified	ASV_000534	5.4	0.8	0	0	0	0	0	0	0
Bacteria	Bacteroidota	Bacteroidia	Chitinophagales	Chitinophagaceae	Parafilimonas	Parafilimonas_unclassified	ASV_000587	0	0	0	0	6	0	0	0	0
Bacteria	Bacteroidota	Bacteroidia	Cytophagales	Hymenobacteraceae	Hymenobacter	Hymenobacter_unclassified	ASV_000660	0	0.6	0	0	1.8	0.6	0	0	0
Bacteria	Bacteroidota	Bacteroidia	Cytophagales	Hymenobacteraceae	Hymenobacter	Hymenobacter_unclassified	ASV_001132	0	0	0	6.4	0	0	0	0	0
Bacteria	Bacteroidota	Bacteroidia	Cytophagales	Hymenobacteraceae	Hymenobacter	Hymenobacter_unclassified	ASV_000461	0	0	1	0	5.2	0	0	0	0
Bacteria	Bacteroidota	Bacteroidia	Chitinophagales	Chitinophagaceae	Ferruginibacter	Ferruginibacter_unclassified	ASV_000608	0	0	0	0	5.6	0	0	0	0
Bacteria	Bacteroidota	Bacteroidia	Cytophagales	Spirosomaceae	Spirosoma	Spirosoma_unclassified	ASV_000509	0	2.6	1.2	0	2.2	0	0	0	0
Bacteria	Bacteroidota	Bacteroidia	Cytophagales	Hymenobacteraceae	Hymenobacter	Hymenobacter_unclassified	ASV_000855	0	0	0	0	0	0	10	0	0
Bacteria	Bacteroidota	Bacteroidia	Cytophagales	Hymenobacteraceae	Hymenobacter	Hymenobacter_unclassified	ASV_000966	0	0	0	0	0	0	0	0	0
Bacteria	Bacteroidota	Bacteroidia	Cytophagales	Hymenobacteraceae	Hymenobacter	Hymenobacter_unclassified	ASV_000549	0	3.6	0	0	0.8	0.6	0	0	0.8
Bacteria	Bacteroidota	Bacteroidia	Sphingobacteriales	Sphingobacteriaceae	Pedobacter	Pedobacter_unclassified	ASV_000542	0	0	0	0.8	0	0	0	0	4.8
Bacteria	Bacteroidota	Bacteroidia	Cytophagales	Hymenobacteraceae	Hymenobacter	Hymenobacter_unclassified	ASV_000641	0	2.4	0	0	0	0	0	0	2.8
Bacteria	Bacteroidota	Bacteroidia	Cytophagales	Hymenobacteraceae	Hymenobacter	Hymenobacter_unclassified	ASV_000846	0	0	5.2	0	0	0	0	0	0
Bacteria	Bacteroidota	Bacteroidia	Cytophagales	Hymenobacteraceae	Hymenobacter	Hymenobacter_unclassified	ASV_001240	0	0	0	5.2	0	0	0	0	0
Bacteria	Bacteroidota	Bacteroidia	Chitinophagales	Chitinophagaceae	uncultured	uncultured_unclassified	ASV_000618	0	0.4	0	0	4.4	0	0	0	0
Bacteria	Bacteroidota	Bacteroidia	Cytophagales	Spirosomaceae	Dyadobacter	Dyadobacter_unclassified	ASV_000622	2.4	1	0	0	0	0	0	0	1
Bacteria	Bacteroidota	Bacteroidia	Flavobacteriales	Flavobacteriaceae	Flavobacterium	Flavobacterium_unclassified	ASV_001158	0	0	0	4.8	0	0	0	0	0
Bacteria	Bacteroidota	Bacteroidia	Chitinophagales	Chitinophagaceae	Chitinophagaceae_unclassified	Chitinophagaceae_unclassified	ASV_000444	0	0	0	0	4	0	0	0	0
Bacteria	Bacteroidota	Bacteroidia	Cytophagales	Hymenobacteraceae	Hymenobacter	Hymenobacter_unclassified	ASV_000656	0	0	4.6	0	0	0	0	0	0
Bacteria	Bacteroidota	Bacteroidia	Cytophagales	Hymenobacteraceae	Hymenobacter	Hymenobacter_unclassified	ASV_000696	0	1.6	0	0	0	1.4	0	0	1.6
Bacteria	Bacteroidota	Bacteroidia	Sphingobacteriales	Sphingobacteriaceae	Mucilaginibacter	Mucilaginibacter_unclassified	ASV_000885	2.4	0	0	0.4	0	0	0	0	1
Bacteria	Bacteroidota	Bacteroidia	Cytophagales	Hymenobacteraceae	Hymenobacter	Hymenobacter_unclassified	ASV_000996	0	1.2	0	0	1.8	0	0	0	0
Bacteria	Bacteroidota	Bacteroidia	Cytophagales	Hymenobacteraceae	Hymenobacter	Hymenobacter_unclassified	ASV_000540	2.2	0.8	0	0	0	0.8	0	0	0.6
Bacteria	Bacteroidota	Bacteroidia	Cytophagales	Hymenobacteraceae	Hymenobacter	Hymenobacter_unclassified	ASV_000590	0	0	0	0	4.4	0	0	0	0
Bacteria	Bacteroidota	Bacteroidia	Sphingobacteriales	Sphingobacteriaceae	Sphingobacteriaceae_unclassified	Sphingobacteriaceae_unclassified	ASV_000636	0	0	0	0	4.4	0	0	0	0
Bacteria	Bacteroidota	Bacteroidia	Chitinophagales	Chitinophagaceae	Heliimonas	Heliimonas_unclassified	ASV_000666	0	0	0	0	4.4	0	0	0	0
Bacteria	Bacteroidota	Bacteroidia	Chitinophagales	Chitinophagaceae	Parafilimonas	Parafilimonas_unclassified	ASV_000707	0	0	0	0	4.4	0	0	0	0
Bacteria	Bacteroidota	Bacteroidia	Cytophagales	Hymenobacteraceae	Hymenobacter	Hymenobacter_unclassified	ASV_000922	0	0	0	4.4	0	0	0	0	0
Bacteria	Bacteroidota	Bacteroidia	Flavobacteriales	Flavobacteriaceae	Flavobacterium	Flavobacterium_unclassified	ASV_001160	0	0	0	2	0	0	0	0	2.4
Bacteria	Bacteroidota	Bacteroidia	Cytophagales	Hymenobacteraceae	Hymenobacter	Hymenobacter_unclassified	ASV_000600	1.6	0	0	1.2	0	0.8	0	0	0.6
Bacteria	Bacteroidota	Bacteroidia	Cytophagales	Hymenobacteraceae	Hymenobacter	Hymenobacter_unclassified	ASV_000692	0	2.4	0	0	0	1.8	0	0	0
Bacteria	Bacteroidota	Bacteroidia	Cytophagales	Hymenobacteraceae	Hymenobacter	Hymenobacter_unclassified	ASV_000716	0	0	0	0	4.2	0	0	0	0
Bacteria	Bacteroidota	Bacteroidia	Cytophagales	Spirosomaceae	Spirosoma	Spirosoma_unclassified	ASV_000807	0	0	0	0	3.2	0	0	0	0
Bacteria	Bacteroidota	Bacteroidia	Sphingobacteriales	Sphingobacteriaceae	Pedobacter	Pedobacter_unclassified	ASV_000940	0	0.4	0	0.6	0	0	0	0	3.2
Bacteria	Bacteroidota	Bacteroidia	Cytophagales	Hymenobacteraceae	Hymenobacter	Hymenobacter_unclassified	ASV_001215	0	0	0	0	0	0	0	0	4.2
Bacteria	Bacteroidota	Bacteroidia	Chitinophagales	Chitinophagaceae	Aurantisolimonas	Aurantisolimonas_unclassified	ASV_000953	0	0.4	0	0	0	1.8	0	0	1.4
Bacteria	Bacteroidota	Bacteroidia	Cytophagales	Hymenobacteraceae	Hymenobacter	Hymenobacter_unclassified	ASV_000989	0	0	0	1.2	0	0	0	0	2.8
Bacteria	Bacteroidota	Bacteroidia	Cytophagales	Hymenobacteraceae	Hymenobacter	Hymenobacter_unclassified	ASV_001182	0	0	0	0	0	0	0	0	4
Bacteria	Bacteroidota	Bacteroidia	Cytophagales	Hymenobacteraceae	Hymenobacter	Hymenobacter_unclassified	ASV_000799	0	0	1.2	0	1.2	0.6	0	0	0
Bacteria	Bacteroidota	Bacteroidia	Cytophagales	Hymenobacteraceae	Hymenobacter	Hymenobacter_unclassified	ASV_001464	0	0	0	3.8	0	0	0	0	0
Bacteria	Bacteroidota	Bacteroidia	Cytophagales	Hymenobacteraceae	Hymenobacter	Hymenobacter_unclassified	ASV_000823	0	2	0.6	0	0	1	0	0	0
Bacteria	Bacteroidota	Bacteroidia	Cytophagales	Hymenobacteraceae	Hymenobacter	Hymenobacter_unclassified	ASV_000837	0	0	0	0	0	0.8	0	0	2.8
Bacteria	Bacteroidota	Bacteroidia	Sphingobacteriales	Sphingobacteriaceae	Mucilaginibacter	Mucilaginibacter_unclassified	ASV_000847	0	0	0	0	3.6	0	0	0	0
Bacteria	Bacteroidota	Bacteroidia	Cytophagales	Spirosomaceae	Spirosoma	Spirosoma_unclassified	ASV_000683	0	2	0	0	0	0.6	0	0	0.8
Bacteria	Bacteroidota	Bacteroidia	Chitinophagales	Chitinophagaceae	Sediminibacterium	Sediminibacterium_unclassified	ASV_000702	0	0	0	0	3.4	0	0	0	0
Bacteria	Bacteroidota	Bacteroidia	Sphingobacteriales	Sphingobacteriaceae	Mucilaginibacter	Mucilaginibacter_unclassified	ASV_000802	0	0	0	0	3.4	0	0	0	0
Bacteria	Bacteroidota	Bacteroidia	Cytophagales	Spirosomaceae	Spirosoma	Spirosoma_unclassified	ASV_000865	0	0	0	0	0	2.8	0	0	0.6
Bacteria	Bacteroidota	Bacteroidia	Cytophagales	Hymenobacteraceae	Hymenobacter	Hymenobacter_unclassified	ASV_000888	0	0	0.8	0	0	0	0	0	0
Bacteria	Bacteroidota	Bacteroidia	Flavobacteriales	Weeksellaceae	Chryseobacterium	Chryseobacterium_unclassified	ASV_001196	0.8	0.2	0	0	0	0	0	0	2.4
Bacteria	Bacteroidota	Bacteroidia	Cytophagales	Hymenobacteraceae	Hymenobacter	Hymenobacter_unclassified	ASV_001673	0	0	0	0	0	0	0	0	0
Bacteria	Bacteroidota	Bacteroidia	Chitinophagales	Chitinophagaceae	Ferruginibacter	Ferruginibacter_unclassified	ASV_000717	0	0	0	0	3.2	0	0	0	0
Bacteria	Bacteroidota	Bacteroidia	Flavobacteriales	Weeksellaceae	Chryseobacterium	Chryseobacterium_unclassified	ASV_001016	0.6	0	0	1.8	0	0.6	0	0	0
Bacteria	Bacteroidota	Bacteroidia	Cytophagales	Hymenobacteraceae	Hymenobacter	Hymenobacter_unclassified	ASV_001097	0	0	0	0	0	0.4	0	0	2.8
Bacteria	Bacteroidota	Bacteroidia	Flavobacteriales	Blattabacteriaceae	Candidatus_Uzinura	Candidatus_Uzinura_unclassified	ASV_001194	0	0	0	0	0	0	0	3.2	0
Bacteria	Bacteroidota	Bacteroidia	Chitinophagales	Chitinophagaceae	Edaphobaculum	Edaphobaculum_unclassified	ASV_000861	0	0	0	0	2.8	0	0	0	0
Bacteria	Bacteroidota	Bacteroidia	Chitinophagales	Chitinophagaceae	Aurantisolimonas	Aurantisolimonas_unclassified	ASV_000911	0	0	0	0	3	0	0	0	0
Bacteria	Bacteroidota	Bacteroidia	Cytophagales	Hymenobacteraceae	Hymenobacter	Hymenobacter_unclassified	ASV_001131	0	0	0	0.6	0	1.2	0	0	1.2
Bacteria	Bacteroidota	Bacteroidia	Cytophagales	Hymenobacteraceae	Hymenobacter	Hymenobacter_unclassified	ASV_001181	0	0	0	0	0	0	0	0	3
Bacteria	Bacteroidota	Bacteroidia	Sphingobacteriales	Sphingobacteriaceae	Mucilaginibacter	Mucilaginibacter_unclassified	ASV_001041	0	0	0	0	2.8	0	0	0	0
Bacteria	Bacteroidota	Bacteroidia	Cytophagales	Hymenobacteraceae	Hymenobacter	Hymenobacter_unclassified	ASV_001090	0	0.4	0	0	0	1.8	0	0	0.6
Bacteria	Bacteroidota	Bacteroidia	Cytophagales	Hymenobacteraceae	Hymenobacter	Hymenobacter_unclassified	ASV_001222	0	0	0	1.6	0	0	0	0	1.2
Bacteria	Bacteroidota	Bacteroidia	Flavobacteriales	Weeksellaceae	Chryseobacterium	Chryseobacterium_unclassified	ASV_001413	0	0	0	2.8	0	0	0	0	0
Bacteria	Bacteroidota	Bacteroidia	Sphingobacteriales	Sphingobacteriaceae	Pedobacter	Pedobacter_unclassified	ASV_000995	2.6	0	0	0	0	0	0	0	0
Bacteria	Bacteroidota	Bacteroidia	Cytophagales	Hymenobacteraceae	Hymenobacter	Hymenobacter_unclassified	ASV_001004	0	0	0	0	2.6	0	0	0	0
Bacteria	Bacteroidota	Bacteroidia	Cytophagales	Hymenobacteraceae	Hymenobacter	Hymenobacter_unclassified	ASV_001058	0	0	0	0	2.6	0	0	0	0
Bacteria	Bacteroidota	Bacteroidia	Flavobacteriales	Flavobacteriaceae	Flavobacterium	Flavobacterium_unclassified	ASV_001954	0	0	0	1.8	0	0	0	0.8	0
Bacteria	Bacteroidota	Bacteroidia	Cytophagales	Hymenobacteraceae	Hymenobacter	Hymenobacter_unclassified	ASV_000851	0	0	1.4	0	1	0	0	0	0
Bacteria	Bacteroidota	Bacteroidia	Cytophagales	Hymenobacteraceae	Hymenobacter	Hymenobacter_unclassified	ASV_000856	1.8	0	0	0	0	0	0	0	0.6
Bacteria	Bacteroidota	Bacteroidia	Cytophagales	Hymenobacteraceae	Hymenobacter	Hymenobacter_unclassified	ASV_000857	0.6	1.6	0.2	0	0	0	0	0	0
Bacteria	Bacteroidota	Bacteroidia	Sphingobacteriales	Sphingobacteriaceae	Sphingobacteriaceae_unclassified	Sphingobacteriaceae_unclassified	ASV_000887	0	2.4	0	0	0	0	0	0	0
Bacteria	Bacteroidota	Bacteroidia	Sphingobacteriales	Sphingobacteriaceae	Pedobacter	Pedobacter_unclassified	ASV_000899	1	0	0	0.2	0	0	0	0	1.2
Bacteria	Bacteroidota	Bacteroidia	Sphingobacteriales	Sphingobacteriaceae	Mucilaginibacter	Mucilaginibacter_unclassified	ASV_000910	0	0	0	0	2.2	0	0	0.2	0
Bacteria	Bacteroidota	Bacteroidia	Cytophagales	Hymenobacteraceae	Hymenobacter	Hymenobacter_unclassified	ASV_000930	0	0	0	0	2.4	0	0	0	0
Bacteria	Bacteroidota	Bacteroidia	Cytophagales	Hymenobacteraceae	Hymenobacter	Hymenobacter_unclassified	ASV_000932	0	0	0	0	0	0	0	0	2.4
Bacteria	Bacteroidota	Bacteroidia	Cytophagales	Hymenobacteraceae	Hymenobacter	Hymenobacter_unclassified	ASV_001048	0	0	0	0	2.4	0	0	0	0
Bacteria	Bacteroidota	Bacteroidia	Cytophagales	Hymenobacteraceae	Hymenobacter	Hymenobacter_unclassified	ASV_001089	0	0	0	0	0	1.4	0	0	0
Bacteria	Bacteroidota	Bacteroidia	Sphingobacteriales	Sphingobacteriaceae	Mucilaginibacter	Mucilaginibacter_unclassified	ASV_001346	0	0	0	0	2.4	0	0	0	0
Bacteria	Bacteroidota	Bacteroidia	Cytophagales	Hymenobacteraceae	Hymenobacter	Hymenobacter_unclassified	ASV_001342	0	0	0	0	0	0	0	0	0
Bacteria	Bacteroidota	Bacteroidia	Sphingobacteriales	Sphingobacteriaceae	Mucilaginibacter	Mucilaginibacter_unclassified	ASV_001502	0	0	0	0	0	0	0	0	0
Bacteria	Bacteroidota	Bacteroidia	Cytophagales	Hymenobacteraceae	Hymenobacter	Hymenobacter_unclassified	ASV_000758	0	0	2.2	0	0	0	0	0	0
Bacteria	Bacteroidota	Bacteroidia	Cytophagales	Hymenobacteraceae	Hymenobacter	Hymenobacter_unclassified	ASV_000814	0	0	2.2	0	0	0	0	0	0
Bacteria	Bacteroidota	Bacteroidia	Sphingobacteriales	Sphingobacteriaceae	Pedobacter	Pedobacter_unclassified	ASV_000957	0	0	0	0	2.2	0	0	0	0
Bacteria	Bacteroidota	Bacteroidia	Cytophagales	Hymenobacteraceae	Hymenobacter	Hymenobacter_unclassified	ASV_000975	0	1.6	0	0	0	0.6	0	0	0
Bacteria	Bacteroidota	Bacteroidia	Chitinophagales	Chitinophagaceae	Edaphobaculum	Edaphobaculum_unclassified	ASV_001104	0	0.2	0	0	1.6	0	0	0	0
Bacteria	Bacteroidota	Bacteroidia	Chitinophagales	Chitinophagaceae	Segetibacter	Segetibacter_unclassified	ASV_001109	0	0	0	0	2.2	0	0	0	0
Bacteria	Bacteroidota	Bacteroidia	Flavobacteriales	Flavobacteriaceae	Flavobacterium	Flavobacterium_unclassified	ASV_001411	0	0	0	2.2	0	0	0	0	0
Bacteria	Bacteroidota	Bacteroidia	Sphingobacteriales	Sphingobacteriaceae	Mucilaginibacter	Mucilaginibacter_unclassified	ASV_000785	0	0	0	0	2	0	0	0	0
Bacteria	Bacteroidota	Bacteroidia	Cytophagales	Hymenobacteraceae	Hymenobacter	Hymenobacter_unclassified	ASV_000874	0	0.8	0	0	0.4	0.6	0	0	0.2
Bacteria	Bacteroidota	Bacteroidia	Sphingobacteriales	Sphingobacteriaceae	Mucilaginibacter	Mucilaginibacter_unclassified	ASV_000969	0	0	0	0	2	0	0	0	0
Bacteria	Bacteroidota	Bacteroidia	Cytophagales	Hymenobacteraceae	Hymenobacter	Hymenobacter_unclassified	ASV_001034	0	0	0	0	2	0	0	0	0
Bacteria	Bacteroidota	Bacteroidia	Cytophagales	Hymenobacteraceae	Hymenobacter	Hymenobacter_unclassified	ASV_001077	0	0	2	0	0	0	0	0	0
Bacteria	Bacteroidota	Bacteroidia	Cytophagales	Hymenobacteraceae	Hymenobacter	Hymenobacter_unclassified	ASV_001126	0	2	0	0	0	0	0	0	0
Bacteria	Bacteroidota	Bacteroidia	Cytophagales	Spirosomaceae	Dyadobacter	Dyadobacter_unclassified	ASV_001260	0	0	0	0	0	0	0	0	0.6
Bacteria	Bacteroidota	Bacteroidia	Cytophagales	Hymenobacteraceae	Hymenobacter	Hymenobacter_unclassified	ASV_001463	0	0	0	1.4	0	0	0	0	0
Bacteria	Bacteroidota	Bacteroidia	Cytophagales	Hymenobacteraceae	Hymenobacter	Hymenobacter_unclassified	ASV_001816	0	0	0	0	0	0	0	0	0
Bacteria	Bacteroidota	Bacteroidia	Chitinophagales	Chitinophagaceae	Aurantisolimonas	Aurantisolimonas_unclassified	ASV_000789	0.2	0	0	0	0	0	0	0	1.4
Bacteria	Bacteroidota	Bacteroidia	Chitinophagales	Chitinophagaceae	Aurantisolimonas	Aurantisolimonas_unclassified	ASV_000924	0	0	0	0	1.8	0	0	0	0
Bacteria	Bacteroidota	Bacteroidia	Cytophagales	Hymenobacteraceae	Hymenobacter	Hymenobacter_unclassified	ASV_000935	0	0.8	0	0	0	0.2	0	0	0.8
Bacteria	Bacteroidota	Bacteroidia	Cytophagales	Hymenobacteraceae	Hymenobacter	Hymenobacter_unclassified	ASV_000950	0	0	0	0	0	0	0	0	1.8
Bacteria	Bacteroidota	Bacteroidia	Cytophagales	Hymenobacteraceae	Hymenobacter	Hymenobacter_unclassified	ASV_000970	0	0	0	0	1.8	0	0	0	0
Bacteria	Bacteroidota	Bacteroidia	Sphingobacteriales	Sphingobacteriaceae	Pedobacter	Pedobacter_unclassified	ASV_001046	0	0	0	1.8	0	0	0	0	0
Bacteria	Bacteroidota	Bacteroidia	Cytophagales	Hymenobacteraceae	Hymenobacter	Hymenobacter_unclassified	ASV_001047	0	0	0	0	1.8	0	0	0	0
Bacteria	Bacteroidota	Bacteroidia	Cytophagales	Hymenobacteraceae	Hymenobacter	Hymenobacter_unclassified	ASV_001071	0	0	0	0	0	0	0	0	1.8
Bacteria	Bacteroidota	Bacteroidia	Chitinophagales	Chitinophagaceae	Edaphobaculum	Edaphobaculum_unclassified	ASV_001066	0	0	0	0	1.8	0	0	0	0
Bacteria	Bacteroidota	Bacteroidia	Cytophagales	Hymenobacteraceae	Hymenobacter	Hymenobacter_unclassified	ASV_001092	0	0	0.4	0	1.4	0	0	0	0
Bacteria	Bacteroidota	Bacteroidia	Cytophagales	Hymenobacteraceae	Hymenobacter	Hymenobacter_unclassified	ASV_001128	0	0.4	0	0	0	0.8	0	0	0
Bacteria	Bacteroidota	Bacteroidia	Sphingobacteriales	Sphingobacteriaceae	Mucilaginibacter	Mucilaginibacter_unclassified	ASV_001225	0	0	0	0	1.8	0	0	0	0
Bacteria	Bacteroidota	Bacteroidia	Sphingobacteriales	Sphingobacteriaceae	Mucilaginibacter	Mucilaginibacter_unclassified	ASV_001386	0	0.8	0	0	1	0	0	0	0
Bacteria	Bacteroidota	Bacteroidia	Cytophagales	Hymenobacteraceae	Hymenobacter	Hymenobacter_unclassified	ASV_001409	0	0	0	0	0	0	0	0	0
Bacteria	Bacteroidota	Bacteroidia	Chitinophagales	Chitinophagaceae	Aurantisolimonas	Aurantisolimonas_unclassified	ASV_001434	1.8	0	0	0	0	0	0	0	0
Bacteria	Bacteroidota	Bacteroidia	Cytophagales	Hymenobacteraceae	Hymenobacter	Hymenobacter_unclassified	ASV_001808	0	0	0	0	0	1.8	0	0	0
Bacteria	Bacteroidota	Bacteroidia	Cytophagales	Hymenobacteraceae	Hymenobacter	Hymenobacter_unclassified	ASV_001948	0	0	1.8	0	0	0	0	0	0
Bacteria	Bacteroidota	Bacteroidia	Cytophagales	Hymenobacteraceae	Hymenobacter	Hymenobacter_unclassified	ASV_001952	0	0	0	0	0	0	0	0	0
Bacteria	Bacteroidota	Bacteroidia	Chitinophagales	Chitinophagaceae	uncultured	uncultured_unclassified	ASV_000869	0	0	0	0	1.6	0	0	0	0
Bacteria	Bacteroidota	Bacteroidia	Cytophagales	Hymenobacteraceae	Hymenobacter	Hymenobacter_unclassified	ASV_001111	0	0	0	0	0	1.6	0	0	0
Bacteria	Bacteroidota	Bacteroidia	Sphingobacteriales	Sphingobacteriaceae	Mucilaginibacter	Mucilaginibacter_unclassified	ASV_001205	0	0	0	0	1.6	0	0	0	0
Bacteria	Bacteroidota	Bacteroidia	Sphingobacteriales	Sphingobacteriaceae	Mucilaginibacter	Mucilaginibacter_unclassified	ASV_001263	0	0	0	0	1.6	0	0	0	0
Bacteria	Bacteroidota	Bacteroidia	Cytophagales	Hymenobacteraceae	Hymenobacter	Hymenobacter_unclassified	ASV_001255	0	1.6	0	0	0	0	0	0	0
Bacteria	Bacteroidota	Bacteroidia	Cytophagales	Hymenobacteraceae	Hymenobacter	Hymenobacter_unclassified	ASV_001510	0	0	0	1.4	0	0	0	0	0
Bacteria	Bacteroidota	Bacteroidia	Cytophagales	Hymenobacteraceae	Hymenobacter	Hymenobacter_unclassified	ASV_001535	0	0	1.6	0	0	0	0	0	0
Bacteria	Bacteroidota	Bacteroidia	Flavobacteriales	Flavobacteriaceae	Flavobacterium	Flavobacterium_unclassified	ASV_001840	0	0	0	1.6	0	0	0	0	0
Bacteria	Bacteroidota	Bacteroidia	Cytophagales	Hymenobacteraceae	Hymenobacter	Hymenobacter_unclassified	ASV_000942	0	0	1.4	0	0	0	0	0	0
Bacteria	Bacteroidota	Bacteroidia	Cytophagales	Spirosomaceae	Spirosoma	Spirosoma_unclassified	ASV_001049	0	0	0	0	1.4	0	0	0	0
Bacteria	Bacteroidota	Bacteroidia	Sphingobacteriales	Sphingobacteriaceae	Mucilaginibacter	Mucilaginibacter_unclassified	ASV_001118	0	0	0	0	1.4	0	0	0	0
Bacteria	Bacteroidota	Bacteroidia	Cytophagales	Hymenobacteraceae	Hymenobacter	Hymenobacter_unclassified	ASV_001156	0	1.4	0	0	0	0	0	0	0
Bacteria	Bacteroidota	Bacteroidia	Sphingobacteriales	env.OPS_17	env.OPS_17_unclassified	env.OPS_17_unclassified	ASV_001189	0	0	0	0	1.4	0	0	0	0
Bacteria	Bacteroidota	Bacteroidia	Chitinophagales	Chitinophagaceae	uncultured	uncultured_unclassified	ASV_001345	0	0	0	0	1.4	0	0	0	0
Bacteria	Bacteroidota	Bacteroidia	Cytophagales	Hymenobacteraceae	Hymenobacter	Hymenobacter_unclassified	ASV_001385	0	1.4	0	0	0	0	0	0	0
Bacteria	Bacteroidota	Bacteroidia	Flavobacteriales	Flavobacteriaceae	Flavobacterium	Flavobacterium_unclassified	ASV_001412	0	0	0	1.4	0	0	0	0	0
Bacteria	Bacteroidota	Bacteroidia	Cytophagales	Hymenobacteraceae	Hymenobacter	Hymenobacter_unclassified	ASV_001410	0	0	0	0	0	0	0	0	0
Bacteria	Bacteroidota	Bacteroidia	Cytophagales	Hymenobacteraceae	Hymenobacter	Hymenobacter_unclassified	ASV_001460	0	0	1.4	0	0	0	0	0	0
Bacteria	Bacteroidota	Bacteroidia	Cytophagales	Hymenobacteraceae	Hymenobacter	Hymenobacter_unclassified	ASV_002013	0	0	0	1.4	0	0	0	0	0
Bacteria	Bacteroidota	Bacteroidia	Cytophagales	Hymenobacteraceae	Hymenobacter	Hymenobacter_unclassified	ASV_001072	0	1.2	0	0	0	0	0	0	0
Bacteria	Bacteroidota	Bacteroidia	Chitinophagales	Chitinophagaceae	Edaphobaculum	Edaphobaculum_unclassified	ASV_001096	0	0	0	0	1.2	0	0	0	0
Bacteria	Bacteroidota	Bacteroidia	Cytophagales	Hymenobacteraceae	Hymenobacter	Hymenobacter_unclassified	ASV_001192	0	0	0	0	0	1.2	0	0	0
Bacteria	Bacteroidota	Bacteroidia	Chitinophagales	Chitinophagaceae	Taibaiella	Taibaiella_unclassified	ASV_001202	0	0	0	0	1.2	0	0	0	0
Bacteria	Bacteroidota	Bacteroidia	Chitinophagales	Chitinophagaceae	Edaphobaculum	Edaphobaculum_unclassified	ASV_001275	0	0	0	0	0	0	0	0	0
Bacteria	Bacteroidota	Bacteroidia	Chitinophagales	Chitinophagaceae	Aurantisolimonas	Aurantisolimonas_unclassified	ASV_001292	0	0	0	0	1.2	0	0	0	0
Bacteria	Bacteroidota	Bacteroidia	Cytophagales	Hymenobacteraceae	Hymenobacter	Hymenobacter_unclassified	ASV_001306	0	0	0	0	1.2	0	0	0	0
Bacteria	Bacteroidota	Bacteroidia	Cytophagales	Hymenobacteraceae	Hymenobacter	Hymenobacter_unclassified	ASV_001544	0	0	0	0	0	1.2	0	0	0
Bacteria	Bacteroidota	Bacteroidia	Cytophagales	Hymenobacteraceae	Hymenobacter	Hymenobacter_unclassified	ASV_001807	0	0	0	0	0	1.2	0	0	0
Bacteria	Bacteroidota	Bacteroidia	Chitinophagales	Chitinophagaceae	Aurantisolimonas	Aurantisolimonas_unclassified	ASV_001821	0	0	0	0	0	0	0	0	0
Bacteria	Bacteroidota	Bacteroidia	Sphingobacteriales	Sphingobacteriaceae	Mucilaginibacter	Mucilaginibacter_unclassified	ASV_001890	0	0	0.6	0	0	0	0	0	0
Bacteria	Bacteroidota	Bacteroidia	Sphingobacteriales	Sphingobacteriaceae	Mucilaginibacter	Mucilaginibacter_unclassified	ASV_002014	0	0	0	0	1.2	0	0	0	0
Bacteria	Bacteroidota	Bacteroidia	Cytophagales	Hymenobacteraceae	Hymenobacter	Hymenobacter_unclassified	ASV_001238	0	0.4	0	0	0	0	0	0	0
Bacteria	Bacteroidota	Bacteroidia	Chitinophagales	Chitinophagaceae	Chitinophagaceae_unclassified	Chitinophagaceae_unclassified	ASV_001305	0	0	0	0	1	0	0	0	0
Bacteria	Bacteroidota	Bacteroidia	Sphingobacteriales	Sphingobacteriaceae	Mucilaginibacter	Mucilaginibacter_unclassified	ASV_001389	0	0	0	0	1	0	0	0	0
Bacteria	Bacteroidota	Bacteroidia	Sphingobacteriales	Sphingobacteriaceae	Mucilaginibacter	Mucilaginibacter_unclassified	ASV_001414	0	0	0	0	1	0	0	0	0
Bacteria	Bacteroidota	Bacteroidia	Chitinophagales	Chitinophagaceae	Edaphobaculum	Edaphobaculum_unclassified	ASV_001419	0	0	0	0	1	0	0	0	0
Bacteria	Bacteroidota	Bacteroidia	Chitinophagales	Chitinophagaceae	Edaphobaculum	Edaphobaculum_unclassified	ASV_001675	0	0	0	0	0.2	0	0	0	0
Bacteria	Bacteroidota	Bacteroidia	Cytophagales	Hymenobacteraceae	Hymenobacter	Hymenobacter_unclassified	ASV_001710	1	0	0	0	0	0	0	0	0
Bacteria	Bacteroidota	Bacteroidia	Sphingobacteriales	Sphingobacteriaceae	Mucilaginibacter	Mucilaginibacter_unclassified	ASV_001740	1	0	0	0	0	0	0	0	0
Bacteria	Bacteroidota	Bacteroidia	Cytophagales	Hymenobacteraceae	Hymenobacter	Hymenobacter_unclassified	ASV_001750	0	0	0	1	0	0	0	0	0
Bacteria	Bacteroidota	Bacteroidia	Cytophagales	Spirosomaceae	Spirosoma	Spirosoma_unclassified	ASV_001781	0	0.2	0	0	0	0	0	0	0
Bacteria	Bacteroidota	Bacteroidia	Chitinophagales	Chitinophagaceae	uncultured	uncultured_unclassified	ASV_001789	0	0	0	0	1	0	0	0	0
Bacteria	Bacteroidota	Bacteroidia	Cytophagales	Hymenobacteraceae	Hymenobacter	Hymenobacter_unclassified	ASV_001838	0	0	0	0	0	0	0	0	0
Bacteria	Bacteroidota	Bacteroidia	Cytophagales	Hymenobacteraceae	Hymenobacter	Hymenobacter_unclassified	ASV_001875	0	0	0	0	0	0	0	0	1
Bacteria	Bacteroidota	Bacteroidia	Cytophagales	Spirosomaceae	Spirosoma	Spirosoma_unclassified	ASV_001976	0	0	0	0	0	1	0	0	0
Bacteria	Bacteroidota	Bacteroidia	Cytophagales	Hymenobacteraceae	Hymenobacter	Hymenobacter_unclassified	ASV_002063	0	1	0	0	0	0	0	0	0
Bacteria	Bacteroidota	Bacteroidia	Chitinophagales	Chitinophagaceae	uncultured	uncultured_unclassified	ASV_002380	0	0	0	0	1	0	0	0	0
Bacteria	Bacteroidota	Bacteroidia	Flavobacteriales	Blattabacteriaceae	Candidatus_Uzinura	Candidatus_Uzinura_unclassified	ASV_002492	0	0	0	0	0	0	0	1	0
Bacteria	Bacteroidota	Bacteroidia	Flavobacteriales	Blattabacteriaceae	Candidatus_Uzinura	Candidatus_Uzinura_unclassified	ASV_002604	0	0	0	0	0	0	0	1	0
Bacteria	Bacteroidota	Bacteroidia	Cytophagales	Hymenobacteraceae	Hymenobacter	Hymenobacter_unclassified	ASV_001167	0	0.8	0	0	0	0	0	0	0
Bacteria	Bacteroidota	Bacteroidia	Cytophagales	Spirosomaceae	Fibrella	Fibrella_unclassified	ASV_001272	0	0.2	0	0.4	0	0	0	0	0
Bacteria	Bacteroidota	Bacteroidia	Cytophagales	Hymenobacteraceae	Hymenobacter	Hymenobacter_unclassified	ASV_001352	0	0	0	0	0.8	0	0	0	0
Bacteria	Bacteroidota	Bacteroidia	Cytophagales	Hymenobacteraceae	Hymenobacter	Hymenobacter_unclassified	ASV_001444	0	0	0	0	0.8	0	0	0	0
Bacteria	Bacteroidota	Bacteroidia	Cytophagales	Hymenobacteraceae	Hymenobacter	Hymenobacter_unclassified	ASV_001565	0	0	0.8	0	0	0	0	0	0
Bacteria	Bacteroidota	Bacteroidia	Chitinophagales	Chitinophagaceae	uncultured	uncultured_unclassified	ASV_001632	0	0	0	0	0.8	0	0	0	0
Bacteria	Bacteroidota	Bacteroidia	Sphingobacteriales	Sphingobacteriaceae	Mucilaginibacter	Mucilaginibacter_unclassified	ASV_001718	0	0	0	0	0.8	0	0	0	0
Bacteria	Bacteroidota	Bacteroidia	Cytophagales	Hymenobacteraceae	Hymenobacter	Hymenobacter_unclassified	ASV_001782	0	0	0.8	0	0	0	0	0	0
Bacteria	Bacteroidota	Bacteroidia	Cytophagales	Hymenobacteraceae	Hymenobacter	Hymenobacter_unclassified	ASV_001823	0.8	0	0	0	0	0	0	0	0
Bacteria	Bacteroidota	Bacteroidia	Cytophagales	Hymenobacteraceae	Hymenobacter	Hymenobacter_unclassified	ASV_001839	0	0	0	0	0	0	0	0	0.6
Bacteria	Bacteroidota	Bacteroidia	Cytophagales	Spirosomaceae	Spirosoma	Spirosoma_unclassified	ASV_001885	0	0.6	0	0	0	0.2	0	0	0
Bacteria	Bacteroidota	Bacteroidia	Flavobacteriales	Weeksellaceae	Cloacibacterium	Cloacibacterium_unclassified	ASV_002030	0	0	0	0	0	0.6	0	0	0
Bacteria	Bacteroidota	Bacteroidia	Chitinophagales	Chitinophagaceae	Chitinophagaceae_unclassified	Chitinophagaceae_unclassified	ASV_002093	0	0	0	0	0.2	0.6	0	0	0
Bacteria	Bacteroidota	Bacteroidia	Cytophagales	Hymenobacteraceae	Hymenobacter	Hymenobacter_unclassified	ASV_002133	0	0	0	0	0	0	0	0	0
Bacteria	Bacteroidota	Bacteroidia	Cytophagales	Hymenobacteraceae	Hymenobacter	Hymenobacter_unclassified	ASV_002136	0	0	0	0	0	0	0	0	0
Bacteria	Bacteroidota	Bacteroidia	Cytophagales	Hymenobacteraceae	Hymenobacter	Hymenobacter_unclassified	ASV_002274	0	0.8	0	0	0	0	0	0	0
Bacteria	Bacteroidota	Bacteroidia	Cytophagales	Hymenobacteraceae	Hymenobacter	Hymenobacter_unclassified	ASV_002413	0	0	0	0	0	0	0	0.8	0
Bacteria	Bacteroidota	Bacteroidia	Cytophagales	Hymenobacteraceae	Hymenobacter	Hymenobacter_unclassified	ASV_002518	0	0	0	0	0	0	0	0	0.8
Bacteria	Bacteroidota	Bacteroidia	Cytophagales	Spirosomaceae	Dyadobacter	Dyadobacter_unclassified	ASV_002447	0	0	0	0.8	0	0	0	0	0
Bacteria	Bacteroidota	Bacteroidia	Cytophagales	Hymenobacteraceae	Hymenobacter	Hymenobacter_unclassified	ASV_002547	0	0	0.8	0	0	0	0	0	0
Bacteria	Bacteroidota	Bacteroidia	Cytophagales	Hymenobacteraceae	Hymenobacter	Hymenobacter_unclassified	ASV_001330	0	0	0	0	0.6	0	0	0	0
Bacteria	Bacteroidota	Bacteroidia	Sphingobacteriales	Sphingobacteriaceae	Mucilaginibacter	Mucilaginibacter_unclassified	ASV_001393	0	0	0	0	0.6	0	0	0	0
Bacteria	Bacteroidota	Bacteroidia	Chitinophagales	Chitinophagaceae	uncultured	uncultured_unclassified	ASV_001541	0	0	0	0	0.6	0	0	0	0
Bacteria	Bacteroidota	Bacteroidia	Sphingobacteriales	Sphingobacteriaceae	Mucilaginibacter	Mucilaginibacter_unclassified	ASV_001569	0	0	0	0	0.6	0	0	0	0
Bacteria	Bacteroidota	Bacteroidia	Sphingobacteriales	Sphingobacteriaceae	Mucilaginibacter	Mucilaginibacter_unclassified	ASV_001692	0	0	0	0	0	0	0	0.6	0
Bacteria	Bacteroidota	Bacteroidia	Cytophagales	Hymenobacteraceae	Hymenobacter	Hymenobacter_unclassified	ASV_001736	0	0	0	0	0	0	0	0	0.6
Bacteria	Bacteroidota	Bacteroidia	Cytophagales	Hymenobacteraceae	Hymenobacter	Hymenobacter_unclassified	ASV_001843	0	0	0	0	0.6	0	0	0	0
Bacteria	Bacteroidota	Bacteroidia	Chitinophagales	Chitinophagaceae	Chitinophagaceae_unclassified	Chitinophagaceae_unclassified	ASV_001853	0	0	0	0	0.6	0	0	0	0
Bacteria	Bacteroidota	Bacteroidia	Sphingobacteriales	Sphingobacteriaceae	Pedobacter	Pedobacter_unclassified	ASV_001893	0	0	0	0.6	0	0	0	0	0
Bacteria	Bacteroidota	Bacteroidia	Sphingobacteriales	Sphingobacteriaceae	Mucilaginibacter	Mucilaginibacter_unclassified	ASV_001907	0	0	0	0	0.6	0	0	0	0
Bacteria	Bacteroidota	Bacteroidia	Flavobacteriales	Flavobacteriaceae	Flavobacterium	Flavobacterium_unclassified	ASV_001938	0	0	0	0	0	0	0	0	0.6
Bacteria	Bacteroidota	Bacteroidia	Cytophagales	Hymenobacteraceae	Hymenobacter	Hymenobacter_unclassified	ASV_001909	0	0	0	0	0.6	0	0	0	0
Bacteria	Bacteroidota	Bacteroidia	Cytophagales	Hymenobacteraceae	Hymenobacter	Hymenobacter_unclassified	ASV_001916	0	0	0	0	0	0.6	0	0	0
Bacteria	Bacteroidota	Bacteroidia	Chitinophagales	Chitinophagaceae	Parafilimonas	Parafilimonas_unclassified	ASV_001897	0	0	0	0	0.6	0	0	0	0
Bacteria	Bacteroidota	Bacteroidia	Chitinophagales	Chitinophagaceae	Parafilimonas	Parafilimonas_unclassified	ASV_001910	0	0	0	0	0.6	0	0	0	0
Bacteria	Bacteroidota	Bacteroidia	Chitinophagales	Chitinophagaceae	Ferruginibacter	Ferruginibacter_unclassified	ASV_001937	0	0	0	0	0	0	0	0	0.6
Bacteria	Bacteroidota	Bacteroidia	Chitinophagales	Chitinophagaceae	Ferruginibacter	Ferruginibacter_unclassified	ASV_001943	0	0.4	0	0	0	0	0	0	0
Bacteria	Bacteroidota	Bacteroidia	Chitinophagales	Chitinophagaceae	Edaphobaculum	Edaphobaculum_unclassified	ASV_002015	0	0	0	0	0.6	0	0	0	0
Bacteria	Bacteroidota	Bacteroidia	Cytophagales	Hymenobacteraceae	Hymenobacter	Hymenobacter_unclassified	ASV_002140	0	0	0	0	0.6	0	0	0	0
Bacteria	Bacteroidota	Bacteroidia	Cytophagales	Hymenobacteraceae	Hymenobacter	Hymenobacter_unclassified	ASV_002142	0	0	0	0	0.6	0	0	0	0
Bacteria	Bacteroidota	Bacteroidia	Cytophagales	Hymenobacteraceae	Hymenobacter	Hymenobacter_unclassified	ASV_002335	0	0	0	0	0	0	0	0	0
Bacteria	Bacteroidota	Bacteroidia	Cytophagales	Hymenobacteraceae	Hymenobacter	Hymenobacter_unclassified	ASV_002337	0	0	0	0	0	0	0	0	0
Bacteria	Bacteroidota	Bacteroidia	Cytophagales	Spirosomaceae	Spirosoma	Spirosoma_unclassified	ASV_002277	0	0.6	0	0	0	0	0	0	0
Bacteria	Bacteroidota	Bacteroidia	Chitinophagales	Chitinophagaceae	Segetibacter	Segetibacter_unclassified	ASV_002307	0	0	0	0	0.6	0	0	0	0
Bacteria	Bacteroidota	Bacteroidia	Cytophagales	Hymenobacteraceae	Hymenobacter	Hymenobacter_unclassified	ASV_002370	0	0	0	0	0.6	0	0	0	0
Bacteria	Bacteroidota	Bacteroidia	Chitinophagales	Chitinophagaceae	Ferruginibacter	Ferruginibacter_unclassified	ASV_002384	0	0	0	0	0.6	0	0	0	0
Bacteria	Bacteroidota	Bacteroidia	Flavobacteriales	Flavobacteriaceae	Flavobacterium	Flavobacterium_unclassified	ASV_002619	0	0	0	0	0	0	0	0	0.6
Bacteria	Bacteroidota	Bacteroidia	Cytophagales	Spirosomaceae	Spirosoma	Spirosoma_unclassified	ASV_002576	0	0	0	0	0.6	0	0	0	0
Bacteria	Bacteroidota	Bacteroidia	Flavobacteriales	Flavobacteriaceae	Flavobacterium	Flavobacterium_unclassified	ASV_002825	0	0	0	0	0	0	0	0	0
Bacteria	Bacteroidota	Bacteroidia	Sphingobacteriales	Sphingobacteriaceae	Sphingobacterium	Sphingobacterium_unclassified	ASV_002938	0	0	0	0	0	0	0	0	0.6
Bacteria	Bacteroidota	Bacteroidia	Flavobacteriales	Weeksellaceae	Chryseobacterium	Chryseobacterium_unclassified	ASV_001590	0	0	0	0	0	0	0	0	0.4
Bacteria	Bacteroidota	Bacteroidia	Cytophagales	Hymenobacteraceae	Hymenobacter	Hymenobacter_unclassified	ASV_001607	0	0	0	0	0.4	0	0	0	0
Bacteria	Bacteroidota	Bacteroidia	Chitinophagales	Chitinophagaceae	Edaphobaculum	Edaphobaculum_unclassified	ASV_001604	0	0	0	0	0.4	0	0	0	0
Bacteria	Bacteroidota	Bacteroidia	Chitinophagales	Chitinophagaceae	Edaphobaculum	Edaphobaculum_unclassified	ASV_001638	0	0	0	0	0.4	0	0	0	0
Bacteria	Bacteroidota	Bacteroidia	Cytophagales	Hymenobacteraceae	Hymenobacter	Hymenobacter_unclassified	ASV_001713	0	0	0.4	0	0	0	0	0	0
Bacteria	Bacteroidota	Bacteroidia	Sphingobacteriales	Sphingobacteriaceae	Mucilaginibacter	Mucilaginibacter_unclassified	ASV_001755	0	0	0	0	0.4	0	0	0	0
Bacteria	Bacteroidota	Bacteroidia	Cytophagales	Hymenobacteraceae	Hymenobacter	Hymenobacter_unclassified	ASV_001743	0	0.4	0	0	0	0	0	0	0
Bacteria	Bacteroidota	Bacteroidia	Cytophagales	Hymenobacteraceae	Hymenobacter	Hymenobacter_unclassified	ASV_001788	0	0	0	0	0	0	0	0	0
Bacteria	Bacteroidota	Bacteroidia	Chitinophagales	Chitinophagaceae	Edaphobaculum	Edaphobaculum_unclassified	ASV_001824	0.2	0	0	0	0	0	0	0	0
Bacteria	Bacteroidota	Bacteroidia	Sphingobacteriales	Sphingobacteriaceae	Mucilaginibacter	Mucilaginibacter_unclassified	ASV_001888	0	0	0.4	0	0	0	0	0	0
Bacteria	Bacteroidota	Bacteroidia	Chitinophagales	Chitinophagaceae	Edaphobaculum	Edaphobaculum_unclassified	ASV_001960	0	0	0	0	0.4	0	0	0	0
Bacteria	Bacteroidota	Bacteroidia	Cytophagales	Hymenobacteraceae	Hymenobacter	Hymenobacter_unclassified	ASV_002000	0	0.4	0	0	0	0	0	0	0
Bacteria	Bacteroidota	Bacteroidia	Cytophagales	Hymenobacteraceae	Hymenobacter	Hymenobacter_unclassified	ASV_002031	0	0	0	0	0	0.4	0	0	0
Bacteria	Bacteroidota	Bacteroidia	Sphingobacteriales	Sphingobacteriaceae	Mucilaginibacter	Mucilaginibacter_unclassified	ASV_002089	0	0	0	0	0.4	0	0	0	0
Bacteria	Bacteroidota	Bacteroidia	Cytophagales	Hymenobacteraceae	Hymenobacter	Hymenobacter_unclassified	ASV_002247	0	0	0	0	0	0	0	0.4	0
Bacteria	Bacteroidota	Bacteroidia	Sphingobacteriales	Sphingobacteriaceae	Pedobacter	Pedobacter_unclassified	ASV_002287	0	0	0	0.4	0	0	0	0	0
Bacteria	Bacteroidota	Bacteroidia	Sphingobacteriales	Sphingobacteriaceae	Mucilaginibacter	Mucilaginibacter_unclassified	ASV_002308	0	0	0	0	0.4	0	0	0	0
Bacteria	Bacteroidota	Bacteroidia	Sphingobacteriales	Sphingobacteriaceae	Mucilaginibacter	Mucilaginibacter_unclassified	ASV_002420	0	0	0	0	0	0	0	0	0
Bacteria	Bacteroidota	Bacteroidia	Sphingobacteriales	Sphingobacteriaceae	Mucilaginibacter	Mucilaginibacter_unclassified	ASV_002498	0	0	0	0	0	0	0	0.4	0
Bacteria	Bacteroidota	Bacteroidia	Flavobacteriales	Weeksellaceae	Chryseobacterium	Chryseobacterium_unclassified	ASV_002506	0	0	0	0	0	0	0	0	0
Bacteria	Bacteroidota	Bacteroidia	Cytophagales	Spirosomaceae	Dyadobacter	Dyadobacter_unclassified	ASV_002444	0	0	0	0	0	0.2	0	0	0
Bacteria	Bacteroidota	Bacteroidia	Sphingobacteriales	Sphingobacteriaceae	Mucilaginibacter	Mucilaginibacter_unclassified	ASV_002559	0	0	0	0.4	0	0	0	0	0
Bacteria	Bacteroidota	Bacteroidia	Chitinophagales	Chitinophagaceae	Aurantisolimonas	Aurantisolimonas_unclassified	ASV_002629	0.4	0	0	0	0	0	0	0	0
Bacteria	Bacteroidota	Bacteroidia	Cytophagales	Hymenobacteraceae	Hymenobacter	Hymenobacter_unclassified	ASV_002752	0	0	0.4	0	0	0	0	0	0
Bacteria	Bacteroidota	Bacteroidia	Cytophagales	Hymenobacteraceae	Hymenobacter	Hymenobacter_unclassified	ASV_002765	0	0	0	0.4	0	0	0	0	0
Bacteria	Bacteroidota	Bacteroidia	Cytophagales	Spirosomaceae	Fibrella	Fibrella_unclassified	ASV_002758	0	0	0	0	0	0	0	0	0
Bacteria	Bacteroidota	Bacteroidia	Chitinophagales	Chitinophagaceae	Chitinophagaceae_unclassified	Chitinophagaceae_unclassified	ASV_002744	0	0.4	0	0	0	0	0	0	0
Bacteria	Bacteroidota	Bacteroidia	Flavobacteriales	Flavobacteriaceae	Flavobacterium	Flavobacterium_unclassified	ASV_002944	0	0	0	0	0	0	0	0	0.4
Bacteria	Bacteroidota	Rhodothermia	Rhodothermales	Rhodothermaceae	Rubrivirga	Rubrivirga_unclassified	ASV_002951	0.4	0	0	0	0	0	0	0	0
Bacteria	Bacteroidota	Bacteroidia	Cytophagales	Microscillaceae	Microscillaceae_unclassified	Microscillaceae_unclassified	ASV_002977	0	0	0	0	0	0	0	0	0
Bacteria	Bacteroidota	Bacteroidia	Cytophagales	Hymenobacteraceae	Hymenobacter	Hymenobacter_unclassified	ASV_001662	0	0	0	0	0	0	0	0	0.2
Bacteria	Bacteroidota	Bacteroidia	Sphingobacteriales	Sphingobacteriaceae	Mucilaginibacter	Mucilaginibacter_unclassified	ASV_001896	0	0	0	0	0.2	0	0	0	0
Bacteria	Bacteroidota	Bacteroidia	Cytophagales	Hymenobacteraceae	Hymenobacter	Hymenobacter_unclassified	ASV_001918	0	0	0	0	0	0.2	0	0	0
Bacteria	Bacteroidota	Bacteroidia	Sphingobacteriales	Sphingobacteriaceae	Mucilaginibacter	Mucilaginibacter_unclassified	ASV_001973	0	0	0	0	0.2	0	0	0	0
Bacteria	Bacteroidota	Bacteroidia	Sphingobacteriales	Sphingobacteriaceae	Mucilaginibacter	Mucilaginibacter_unclassified	ASV_002054	0	0	0	0	0	0	0	0	0.2
Bacteria	Bacteroidota	Bacteroidia	Cytophagales	Hymenobacteraceae	Hymenobacter	Hymenobacter_unclassified	ASV_002087	0	0	0	0	0.2	0	0	0	0
Bacteria	Bacteroidota	Bacteroidia	Chitinophagales	Chitinophagaceae	Flavitalea	Flavitalea_unclassified	ASV_002148	0	0	0	0	0.2	0	0	0	0
Bacteria	Bacteroidota	Bacteroidia	Chitinophagales	Chitinophagaceae	Edaphobaculum	Edaphobaculum_unclassified	ASV_002155	0	0	0	0	0.2	0	0	0	0
Bacteria	Bacteroidota	Bacteroidia	Flavobacteriales	Flavobacteriaceae	Flavobacterium	Flavobacterium_unclassified	ASV_002218	0	0	0	0.2	0	0	0	0	0
Bacteria	Bacteroidota	Bacteroidia	Cytophagales	Hymenobacteraceae	Hymenobacter	Hymenobacter_unclassified	ASV_002262	0	0	0	0	0	0	0	0	0.2
Bacteria	Bacteroidota	Bacteroidia	Cytophagales	Hymenobacteraceae	Hymenobacter	Hymenobacter_unclassified	ASV_002268	0.2	0	0	0	0	0	0	0	0
Bacteria	Bacteroidota	Bacteroidia	Chitinophagales	Chitinophagaceae	Edaphobaculum	Edaphobaculum_unclassified	ASV_002349	0	0.2	0	0	0	0	0	0	0
Bacteria	Bacteroidota	Bacteroidia	Sphingobacteriales	Sphingobacteriaceae	Mucilaginibacter	Mucilaginibacter_unclassified	ASV_002467	0	0	0	0	0.2	0	0	0	0
Bacteria	Bacteroidota	Bacteroidia	Flavobacteriales	Flavobacteriaceae	Flavobacterium	Flavobacterium_unclassified	ASV_002621	0	0	0	0	0	0	0	0	0.2
Bacteria	Bacteroidota	Bacteroidia	Cytophagales	Spirosomaceae	Fibrella	Fibrella_unclassified	ASV_002521	0.2	0	0	0	0	0	0	0	0
Bacteria	Bacteroidota	Bacteroidia	Sphingobacteriales	Sphingobacteriaceae	Mucilaginibacter	Mucilaginibacter_unclassified	ASV_002658	0	0	0	0	0	0	0	0	0
Bacteria	Bacteroidota	Bacteroidia	Flavobacteriales	Flavobacteriaceae	Flavobacterium	Flavobacterium_unclassified	ASV_002724	0	0	0	0	0	0	0	0	0.2
Bacteria	Bacteroidota	Bacteroidia	Cytophagales	Hymenobacteraceae	Hymenobacter	Hymenobacter_unclassified	ASV_002635	0.2	0	0	0	0	0	0	0	0
Bacteria	Bacteroidota	Bacteroidia	Flavobacteriales	Flavobacteriaceae	Flavobacterium	Flavobacterium_unclassified	ASV_002767	0	0	0	0.2	0	0	0	0	0
Bacteria	Bacteroidota	Bacteroidia	Cytophagales	Hymenobacteraceae	Hymenobacter	Hymenobacter_unclassified	ASV_002745	0	0.2	0	0	0	0	0	0	0
Bacteria	Bacteroidota	Bacteroidia	Chitinophagales	Chitinophagaceae	Edaphobaculum	Edaphobaculum_unclassified	ASV_002735	0	0.2	0	0	0	0	0	0	0
Bacteria	Bacteroidota	Bacteroidia	Chitinophagales	Chitinophagaceae	uncultured	uncultured_unclassified	ASV_003014	0	0	0	0	0	0	0.333333333	0	0
Bacteria	Bacteroidota	Bacteroidia	Cytophagales	Hymenobacteraceae	Hymenobacter	Hymenobacter_unclassified	ASV_003060	0	0	0	0	0.2	0	0	0	0
Bacteria	Bdellovibrionota	Bdellovibrionia	Bdellovibrionales	Bdellovibrionaceae	Bdellovibrio	Bdellovibrio_unclassified	ASV_000174	1.8	12.2	2.4	0	7	3.8	2	0.6	0.8
Bacteria	Bdellovibrionota	Bdellovibrionia	Bdellovibrionales	Bdellovibrionaceae	Bdellovibrio	Bdellovibrio_unclassified	ASV_000239	5.2	10.6	0	0	0.2	4	1.333333333	0	1.2
Bacteria	Bdellovibrionota	Bdellovibrionia	Bacteriovoracales	Bacteriovoracaceae	Peredibacter	Peredibacter_unclassified	ASV_000240	6	4.2	0	6.4	0	3.2	2.666666667	0	3.6
Bacteria	Bdellovibrionota	Oligoflexia	0319-6G20	0319-6G20_unclassified	0319-6G20_unclassified	0319-6G20_unclassified	ASV_000512	0	0.2	0.4	0	3.6	0.2	0	0	0
Bacteria	Bdellovibrionota	Bdellovibrionia	Bdellovibrionales	Bdellovibrionaceae	Bdellovibrio	Bdellovibrio_unclassified	ASV_000619	0	0	0	0	0	0	0	2	0
Bacteria	Bdellovibrionota	Bdellovibrionia	Bdellovibrionales	Bdellovibrionaceae	Bdellovibrio	Bdellovibrio_unclassified	ASV_000475	0	1.4	0	0	4	0	0	0	1
Bacteria	Bdellovibrionota	Bdellovibrionia	Bdellovibrionales	Bdellovibrionaceae	Bdellovibrio	Bdellovibrio_unclassified	ASV_000635	0	0	0	0	0	0	0	8.2	0.4
Bacteria	Bdellovibrionota	Bdellovibrionia	Bdellovibrionales	Bdellovibrionaceae	Bdellovibrio	Bdellovibrio_unclassified	ASV_000503	0	0.8	0	0	4.2	0.6	0	0	0.8
Bacteria	Bdellovibrionota	Oligoflexia	0319-6G20	0319-6G20_unclassified	0319-6G20_unclassified	0319-6G20_unclassified	ASV_000504	0	0	1	0	3.4	0	0	0	0
Bacteria	Bdellovibrionota	Oligoflexia	0319-6G20	0319-6G20_unclassified	0319-6G20_unclassified	0319-6G20_unclassified	ASV_000521	0.2	3.2	0	0	0.8	1.2	0	0	0.4
Bacteria	Bdellovibrionota	Bdellovibrionia	Bacteriovoracales	Bacteriovoracaceae	Peredibacter	Peredibacter_unclassified	ASV_000645	0.6	0	0	3.4	0	0	0	0	2.4
Bacteria	Bdellovibrionota	Bdellovibrionia	Bdellovibrionales	Bdellovibrionaceae	Bdellovibrio	Bdellovibrio_unclassified	ASV_000584	0.6	2.6	0	0	0	0	0	0	1.2
Bacteria	Bdellovibrionota	Oligoflexia	Oligoflexales	uncultured	uncultured_unclassified	uncultured_unclassified	ASV_000821	1.6	0.2	0	0.8	0	1.6	0	0	0.4
Bacteria	Bdellovibrionota	Bdellovibrionia	Bdellovibrionales	Bdellovibrionaceae	Bdellovibrio	Bdellovibrio_unclassified	ASV_000724	2.2	0.8	0	2	0	0	0	0	0
Bacteria	Bdellovibrionota	Oligoflexia	Oligoflexales	Oligoflexus	Oligoflexus_unclassified	Oligoflexus_unclassified	ASV_000801	0	1	0	1.6	0	0	0	0	0.6
Bacteria	Bdellovibrionota	Oligoflexia	0319-6G20	0319-6G20_unclassified	0319-6G20_unclassified	0319-6G20_unclassified	ASV_000694	0	0	0.8	0	1.6	0	0	0	0
Bacteria	Bdellovibrionota	Bdellovibrionia	Bdellovibrionales	Bdellovibrionaceae	Bdellovibrio	Bdellovibrio_unclassified	ASV_000850	1	0	0	1.2	0	0	0	0	1.6
Bacteria	Bdellovibrionota	Oligoflexia	Silvanigrellales	Silvanigrellaceae	uncultured	uncultured_unclassified	ASV_000756	0	0	2.2	0	1.4	0	0	0	0
Bacteria	Bdellovibrionota	Bdellovibrionia	Bdellovibrionales	Bdellovibrionaceae	Bdellovibrio	Bdellovibrio_unclassified	ASV_000757	0	0.2	2.4	0	0.4	0.4	0	0	0
Bacteria	Bdellovibrionota	Bdellovibrionia	Bacteriovoracales	Bacteriovoracaceae	Bacteriovorax	Bacteriovorax_unclassified	ASV_000898	0.4	1	0	0	0	0	0	0	1.2
Bacteria	Bdellovibrionota	Oligoflexia	Oligoflexales	uncultured	uncultured_unclassified	uncultured_unclassified	ASV_000971	0	0	0	0	2.6	0	0	0	0
Bacteria	Bdellovibrionota	Oligoflexia	0319-6G20	0319-6G20_unclassified	0319-6G20_unclassified	0319-6G20_unclassified	ASV_001006	1.6	0	0	0.2	0	0	0	0	0.6
Bacteria	Bdellovibrionota	Bdellovibrionia	Bdellovibrionales	Bdellovibrionaceae	Bdellovibrio	Bdellovibrio_unclassified	ASV_001320	1	0	0	0.2	0	0	0	0	0.6
Bacteria	Bdellovibrionota	Bdellovibrionia	Bdellovibrionales	Bdellovibrionaceae	Bdellovibrio	Bdellovibrio_unclassified	ASV_001059	0.8	0	0	0	0	0	0	0	0.6
Bacteria	Bdellovibrionota	Oligoflexia	0319-6G20	0319-6G20_unclassified	0319-6G20_unclassified	0319-6G20_unclassified	ASV_001261	0	0	0	1	0	0	0	0	0.8
Bacteria	Bdellovibrionota	Bdellovibrionia	Bdellovibrionales	Bdellovibrionaceae	Bdellovibrio	Bdellovibrio_unclassified	ASV_001686	0	0	0	0	0.4	0	0	0.2	0
Bacteria	Bdellovibrionota	Bdellovibrionia	Bdellovibrionales	Bdellovibrionaceae	Bdellovibrio	Bdellovibrio_unclassified	ASV_001239	0	0	0.2	0	1.4	0	0	0	0
Bacteria	Bdellovibrionota	Oligoflexia	0319-6G20	0319-6G20_unclassified	0319-6G20_unclassified	0319-6G20_unclassified	ASV_001323	0	0	0.4	0	0.6	0	0	0.6	0
Bacteria	Bdellovibrionota	Oligoflexia	0319-6G20	0319-6G20_unclassified	0319-6G20_unclassified	0319-6G20_unclassified	ASV_001500	0	0	0	0	0	0	0	1.6	0
Bacteria	Bdellovibrionota	Bdellovibrionia	Bdellovibrionales	Bdellovibrionaceae	Bdellovibrio	Bdellovibrio_unclassified	ASV_000997	0	1.4	0	0	0	0	0	0	0
Bacteria	Bdellovibrionota	Bdellovibrionia	Bdellovibrionales	Bdellovibrionaceae	Bdellovibrio	Bdellovibrio_unclassified	ASV_001873	0	0	0	0	0	0	0	0	1.4
Bacteria	Bdellovibrionota	Oligoflexia	Oligoflexales	Oligoflexus	Oligoflexus_unclassified	Oligoflexus_unclassified	ASV_001319	0.4	0	0	0.6	0.2	0	0	0	0
Bacteria	Bdellovibrionota	Oligoflexia	0319-6G20	0319-6G20_unclassified	0319-6G20_unclassified	0319-6G20_unclassified	ASV_001363	0	0	1	0	0.2	0	0	0	0
Bacteria	Bdellovibrionota	Bdellovibrionia	Bdellovibrionales	Bdellovibrionaceae	Bdellovibrio	Bdellovibrio_unclassified	ASV_001433	0.4	0.4	0	0	0	0.4	0	0	0
Bacteria	Bdellovibrionota	Bdellovibrionia	Bdellovibrionales	Bdellovibrionaceae	Bdellovibrio	Bdellovibrio_unclassified	ASV_001564	0	0	1.2	0	0	0	0	0	0
Bacteria	Bdellovibrionota	Oligoflexia	Oligoflexales	uncultured	uncultured_unclassified	uncultured_unclassified	ASV_001665	0	0.2	0	0	1	0	0	0	0
Bacteria	Bdellovibrionota	Oligoflexia	0319-6G20	0319-6G20_unclassified	0319-6G20_unclassified	0319-6G20_unclassified	ASV_001728	0	0	0	0	0	0	0	1.2	0
Bacteria	Bdellovibrionota	Bdellovibrionia	Bdellovibrionales	Bdellovibrionaceae	Bdellovibrio	Bdellovibrio_unclassified	ASV_002258	0	0	0	0	0	0	0	0	0
Bacteria	Bdellovibrionota	Oligoflexia	0319-6G20	0319-6G20_unclassified	0319-6G20_unclassified	0319-6G20_unclassified	ASV_001327	0	0	0	0	0.6	0	0	0	0.4
Bacteria	Bdellovibrionota	Oligoflexia	0319-6G20	0319-6G20_unclassified	0319-6G20_unclassified	0319-6G20_unclassified	ASV_001667	0	0.2	0	0	0.2	0	0	0	0
Bacteria	Bdellovibrionota	Bdellovibrionia	Bdellovibrionales	Bdellovibrionaceae	Bdellovibrio	Bdellovibrio_unclassified	ASV_001845	0	0	0	0	0.8	0	0	0	0
Bacteria	Bdellovibrionota	Oligoflexia	Oligoflexales	uncultured	uncultured_unclassified	uncultured_unclassified	ASV_001959	0	0	0	0	1	0	0	0	0
Bacteria	Bdellovibrionota	Oligoflexia	0319-6G20	0319-6G20_unclassified	0319-6G20_unclassified	0319-6G20_unclassified	ASV_001641	0	0	0	0	0.8	0	0	0	0
Bacteria	Bdellovibrionota	Oligoflexia	0319-6G20	0319-6G20_unclassified	0319-6G20_unclassified	0319-6G20_unclassified	ASV_001898	0	0	0	0	0.8	0	0	0	0
Bacteria	Bdellovibrionota	Bdellovibrionia	Bdellovibrionales	Bdellovibrionaceae	Bdellovibrio	Bdellovibrio_unclassified	ASV_001961	0	0	0	0	0.8	0	0	0	0
Bacteria	Bdellovibrionota	Oligoflexia	0319-6G20	0319-6G20_unclassified	0319-6G20_unclassified	0319-6G20_unclassified	ASV_002184	0.8	0	0	0	0	0	0	0	0
Bacteria	Bdellovibrionota	Oligoflexia	Oligoflexales	uncultured	uncultured_unclassified	uncultured_unclassified	ASV_001142	0	0	0	0	0.6	0	0	0	0
Bacteria	Bdellovibrionota	Bdellovibrionia	Bdellovibrionales	Bdellovibrionaceae	Bdellovibrio	Bdellovibrio_unclassified	ASV_001392	0	0	0	0	0.6	0	0	0	0
Bacteria	Bdellovibrionota	Oligoflexia	0319-6G20	0319-6G20_unclassified	0319-6G20_unclassified	0319-6G20_unclassified	ASV_001749	0	0	0.4	0	0.2	0	0	0	0
Bacteria	Bdellovibrionota	Bdellovibrionia	Bacteriovoracales	Bacteriovoracaceae	Bacteriovorax	Bacteriovorax_unclassified	ASV_002116	0	0	0	0	0	0	0	0	0.6
Bacteria	Bdellovibrionota	Bdellovibrionia	Bacteriovoracales	Bacteriovoracaceae	Peredibacter	Peredibacter_unclassified	ASV_002269	0.6	0	0	0	0	0	0	0	0
Bacteria	Bdellovibrionota	Bdellovibrionia	Bdellovibrionales	Bdellovibrionaceae	Bdellovibrio	Bdellovibrio_unclassified	ASV_001883	0	0.4	0	0	0	0	0	0	0
Bacteria	Bdellovibrionota	Oligoflexia	0319-6G20	0319-6G20_unclassified	0319-6G20_unclassified	0319-6G20_unclassified	ASV_002022	0	0	0	0	0.4	0	0	0	0
Bacteria	Bdellovibrionota	Bdellovibrionia	Bdellovibrionales	Bdellovibrionaceae	Bdellovibrio	Bdellovibrio_unclassified	ASV_002454	0	0	0	0	0.4	0	0	0	0
Bacteria	Bdellovibrionota	Bdellovibrionia	Bdellovibrionales	Bdellovibrionaceae	Bdellovibrio	Bdellovibrio_unclassified	ASV_002552	0	0	0	0	0	0	0	0	0
Bacteria	Bdellovibrionota	Bdellovibrionia	Bdellovibrionales	Bdellovibrionaceae	Bdellovibrio	Bdellovibrio_unclassified	ASV_002731	0.4	0	0	0	0	0	0	0	0
Bacteria	Bdellovibrionota	Bdellovibrionia	Bdellovibrionales	Bdellovibrionaceae	Bdellovibrio	Bdellovibrio_unclassified	ASV_001560	0	0	0	0	0	0	0	0	0.2
Bacteria	Bdellovibrionota	Bdellovibrionia	Bdellovibrionales	Bdellovibrionaceae	Bdellovibrio	Bdellovibrio_unclassified	ASV_001969	0	0	0	0	0.2	0	0	0	0
Bacteria	Bdellovibrionota	Oligoflexia	0319-6G20	0319-6G20_unclassified	0319-6G20_unclassified	0319-6G20_unclassified	ASV_002122	0	0.2	0	0	0	0	0	0	0
Bacteria	Bdellovibrionota	Bdellovibrionia	Bdellovibrionales	Bdellovibrionaceae	Bdellovibrio	Bdellovibrio_unclassified	ASV_002222	0	0	0	0	0.2	0	0	0	0
Bacteria	Bdellovibrionota	Oligoflexia	0319-6G20	0319-6G20_unclassified	0319-6G20_unclassified	0319-6G20_unclassified	ASV_002369	0	0	0	0	0.2	0	0	0	0
Bacteria	Bdellovibrionota	Oligoflexia	0319-6G20	0319-6G20_unclassified	0319-6G20_unclassified	0319-6G20_unclassified	ASV_002396	0	0	0	0	0	0.2	0	0	0
Bacteria	Bdellovibrionota	Oligoflexia	0319-6G20	0319-6G20_unclassified	0319-6G20_unclassified	0319-6G20_unclassified	ASV_002405	0	0	0	0	0	0	0	0.2	0
Bacteria	Bdellovibrionota	Oligoflexia	Oligoflexales	Oligoflexus	Oligoflexus_unclassified	Oligoflexus_unclassified	ASV_002431	0	0	0	0	0	0.2	0	0	0
Bacteria	Bdellovibrionota	Bdellovibrionia	Bdellovibrionales	Bdellovibrionaceae	Bdellovibrio	Bdellovibrio_unclassified	ASV_002662	0	0	0	0	0	0	0	0	0
Bacteria	Bdellovibrionota	Bdellovibrionia	Bdellovibrionales	Bdellovibrionaceae	Bdellovibrio	Bdellovibrio_unclassified	ASV_002778	0	0	0	0	0.2	0	0	0	0
Bacteria	Bdellovibrionota	Bdellovibrionia	Bdellovibrionales	Bdellovibrionaceae	Bdellovibrio	Bdellovibrio_unclassified	ASV_002842	0.2	0	0	0	0	0	0	0	0
Bacteria	Bdellovibrionota	Bdellovibrionia	Bacteriovoracales	Bacteriovoracaceae	Bacteriovorax	Bacteriovorax_unclassified	ASV_002927	0	0	0	0	0	0	0	0	0
Bacteria	Bdellovibrionota	Oligoflexia	0319-6G20	0319-6G20_unclassified	0319-6G20_unclassified	0319-6G20_unclassified	ASV_002840	0.2	0	0	0	0	0	0	0	0
Bacteria	Bdellovibrionota	Oligoflexia	0319-6G20	0319-6G20_unclassified	0319-6G20_unclassified	0319-6G20_unclassified	ASV_002872	0	0	0	0	0	0	0	0	0
Bacteria	Bdellovibrionota	Oligoflexia	0319-6G20	0319-6G20_unclassified	0319-6G20_unclassified	0319-6G20_unclassified	ASV_002932	0	0	0	0	0	0	0	0	0
Bacteria	Bdellovibrionota	Oligoflexia	Oligoflexales	uncultured	uncultured_unclassified	uncultured_unclassified	ASV_003008	0	0	0	0	0	0.2	0	0	0
Bacteria	Bdellovibrionota	Oligoflexia	Oligoflexales	uncultured	uncultured_unclassified	uncultured_unclassified	ASV_003046	0	0	0	0	0	0	0	0	0
Bacteria	Bdellovibrionota	Bdellovibrionia	Bdellovibrionales	Bdellovibrionaceae	Bdellovibrio	Bdellovibrio_unclassified	ASV_002974	0	0	0.2	0	0	0	0	0	0
Bacteria	Chloroflexota	Chloroflexia	Thermomicrobiales	JG30-KF-CM45	JG30-KF-CM45_unclassified	JG30-KF-CM45_unclassified	ASV_000352	0	0	0	0	11.4	0	0	0	0
Bacteria	Chloroflexota	Chloroflexia	Thermomicrobiales	JG30-KF-CM45	JG30-KF-CM45_unclassified	JG30-KF-CM45_unclassified	ASV_002058	0.4	0.2	0	0	0	0	0	0	0
Bacteria	Chloroflexota	Chloroflexia	Chloroflexales	Roseiflexaceae	uncultured	uncultured_unclassified	ASV_001573	0	0	0	0	0.4	0	0	0	0
Bacteria	Chloroflexota	Ktedonobacteria	C0119	C0119_unclassified	C0119_unclassified	C0119_unclassified	ASV_002794	0	0	0	0	0.2	0	0	0	0
Bacteria	Chloroflexota	Chloroflexia	Thermomicrobiales	JG30-KF-CM45	JG30-KF-CM45_unclassified	JG30-KF-CM45_unclassified	ASV_002789	0	0	0	0	0.2	0	0	0	0
Bacteria	Chloroflexota	Chloroflexia	Thermomicrobiales	JG30-KF-CM45	JG30-KF-CM45_unclassified	JG30-KF-CM45_unclassified	ASV_002964	0	0.2	0	0	0	0	0	0	0
Bacteria	Chloroflexota	Chloroflexia	Thermomicrobiales	JG30-KF-CM45	JG30-KF-CM45_unclassified	JG30-KF-CM45_unclassified	ASV_003052	0	0	0	0	0	0	0	0	0.2
Bacteria	Chloroflexota	TK10	TK10_unclassified	TK10_unclassified	TK10_unclassified	TK10_unclassified	ASV_002978	0	0	0	0	0	0	0	0	0
Bacteria	Cyanobacteria	Cyanobacteriia	Leptolyngbyales	Leptolyngbyaceae	Scytolyngbya_XSP1	Scytolyngbya_XSP1_unclassified	ASV_000060	2.2	2	3.2	0	115.4	1.2	0	63	0.2
Bacteria	Cyanobacteria	Cyanobacteriia	Cyanobacteriales	Chroococcidiopsaceae	Dapisostemonum_CCIBt_3536	Dapisostemonum_CCIBt_3536_unclassified	ASV_000087	2.4	17	59.2	1	17.2	2.8	1.333333333	0	2.4
Bacteria	Cyanobacteria	Cyanobacteriia	Cyanobacteriia_unclassified	Cyanobacteriia_unclassified	Cyanobacteriia_unclassified	Cyanobacteriia_unclassified	ASV_000983	0	1	2.4	0	0	0	0	0	0
Bacteria	Cyanobacteria	Vampirivibrionia	Vampirovibrionales	Vampirovibrionaceae	Vampirovibrionaceae_unclassified	Vampirovibrionaceae_unclassified	ASV_000864	0	0	0	0	3	0	0	0	0
Bacteria	Cyanobacteria	Vampirivibrionia	Vampirovibrionales	Vampirovibrionaceae	Vampirovibrionaceae_unclassified	Vampirovibrionaceae_unclassified	ASV_001333	0	0	0	0	1.8	0	0	0	0
Bacteria	Cyanobacteria	Cyanobacteriia	Cyanobacteriia_unclassified	Cyanobacteriia_unclassified	Cyanobacteriia_unclassified	Cyanobacteriia_unclassified	ASV_001198	0.2	0	0	0	0	0.2	0	0	0
Bacteria	Cyanobacteria	Cyanobacteriia	Cyanobacteriales	Chroococcidiopsaceae	Aliterella	Aliterella_unclassified	ASV_002941	0	0	0	0	0	0	0	0	0.4
Bacteria	Cyanobacteria	Sericytochromatia	Sericytochromatia_unclassified	Sericytochromatia_unclassified	Sericytochromatia_unclassified	Sericytochromatia_unclassified	ASV_002987	0	0	0	0.2	0	0	0	0	0
Bacteria	Deinococcota	Deinococci	Deinococcales	Deinococcaceae	Deinococcus	Deinococcus_unclassified	ASV_000056	23	41.6	16.2	5.4	7.6	53	38.33333333	0	53.6
Bacteria	Deinococcota	Deinococci	Deinococcales	Deinococcaceae	Deinococcus	Deinococcus_unclassified	ASV_000551	0	0	0	0	0	0	0	0	0
Bacteria	Deinococcota	Deinococci	Deinococcales	Deinococcaceae	Deinococcus	Deinococcus_unclassified	ASV_000413	1.2	0	0	0	8.6	0	0	0	0
Bacteria	Deinococcota	Deinococci	Deinococcales	Deinococcaceae	Deinococcus	Deinococcus_unclassified	ASV_000535	0.8	0.8	0	0	3.8	1.2	0	0	0.8
Bacteria	Deinococcota	Deinococci	Deinococcales	Deinococcaceae	Deinococcus	Deinococcus_unclassified	ASV_000466	0	0	0	0	7.8	0	0	0	0
Bacteria	Deinococcota	Deinococci	Deinococcales	Deinococcaceae	Deinococcus	Deinococcus_unclassified	ASV_000538	0	0	0	0	7	0	0	0	0
Bacteria	Deinococcota	Deinococci	Deinococcales	Deinococcaceae	Deinococcus	Deinococcus_unclassified	ASV_002125	0	0.6	0	0	0	0	0	0	0
Bacteria	Dependentiae	Babeliae	Babeliales	UBA12409	UBA12409_unclassified	UBA12409_unclassified	ASV_000817	0	0	0	0	3	0	0	0	0
Bacteria	Thermodesulfobacteriota	Thermodesulfobacteria	Thermodesulfobacteriales	Thermodesulfobacteriaceae	Caldimicrobium	Caldimicrobium_unclassified	ASV_002524	0.2	0	0	0	0	0	0	0	0
Bacteria	Thermodesulfobacteriota	Desulfuromonadia	PB19	PB19_unclassified	PB19_unclassified	PB19_unclassified	ASV_002755	0	0	0.2	0	0	0	0	0	0
Bacteria	Thermodesulfobacteriota	Thermodesulfobacteria	Thermodesulfobacteriales	Thermodesulfobacteriaceae	Caldimicrobium	Caldimicrobium_unclassified	ASV_002942	0	0	0	0	0	0	0	0	0.2
Bacteria	Bacillota	Bacilli	Paenibacillales	Paenibacillaceae	Paenibacillus	Paenibacillus_unclassified	ASV_000959	0	0	0	0	0	0	0	0	4.4
Bacteria	Bacillota	Bacilli	Bacillales	Bacillaceae	Pseudogracilibacillus	Pseudogracilibacillus_unclassified	ASV_001031	0	0	3.4	0	0	0	0	0	0
Bacteria	Bacillota	Bacilli	Bacillales	Bacillaceae	Fictibacillus	Fictibacillus_unclassified	ASV_001032	0	0	1.8	0	0	0	0	0	0
Bacteria	Bacillota	Bacilli	Bacillales	Bacillaceae	Anoxybacillus	Anoxybacillus_unclassified	ASV_001712	0	0	0.8	0	0	0.4	0	0	0
Bacteria	Bacillota	Bacilli	Bacillales	Bacillaceae	Bacillus	Bacillus_unclassified	ASV_001746	0	0	1	0	0	0	0	0	0
Bacteria	Bacillota	Clostridia	Clostridiales	Clostridiaceae	Clostridium_sensu_stricto_1	Clostridium_sensu_stricto_1_unclassified	ASV_002551	0	0	0	0	0	0	1	0	0
Bacteria	Bacillota	Bacilli	Bacillales	Bacillaceae	Bacillaceae_unclassified	Bacillaceae_unclassified	ASV_001935	0	0	0	0	0	0	0	0	0
Bacteria	Bacillota	Bacilli	Lactobacillales	Carnobacteriaceae	Granulicatella	Granulicatella_unclassified	ASV_002510	0	0	0	0	0	0	0	0	0
Bacteria	Bacillota	Negativicutes	Veillonellales-Selenomonadales	Veillonellaceae	Veillonella	Veillonella_unclassified	ASV_002910	0	0	0	0	0	0	1	0	0
Bacteria	Bacillota	Bacilli	Lactobacillales	Streptococcaceae	Streptococcus	Streptococcus_unclassified	ASV_002200	0	0	0.4	0	0	0	0	0	0
Bacteria	Bacillota	Bacilli	Staphylococcales	Staphylococcaceae	Staphylococcus	Staphylococcus_unclassified	ASV_002351	0	0	0.4	0	0	0	0	0	0
Bacteria	Bacillota	Bacilli	Bacillales	Planococcaceae	Chungangia	Chungangia_unclassified	ASV_002348	0	0.2	0	0	0	0	0	0	0
Bacteria	Bacillota	Bacilli	Paenibacillales	Paenibacillaceae	Saccharibacillus	Saccharibacillus_unclassified	ASV_002638	0.2	0	0	0	0	0	0	0	0
Bacteria	Bacillota	Clostridia	Clostridiales	Clostridiaceae	Clostridium_sensu_stricto_1	Clostridium_sensu_stricto_1_unclassified	ASV_002647	0	0.2	0	0	0	0	0	0	0
Bacteria	Bacillota	Bacilli	Lactobacillales	Streptococcaceae	Streptococcus	Streptococcus_unclassified	ASV_002746	0	0	0.2	0	0	0	0	0	0
Bacteria	Bacillota	Clostridia	Peptostreptococcales-Tissierellales	Peptostreptococcaceae	Peptostreptococcaceae_unclassified	Peptostreptococcaceae_unclassified	ASV_003017	0	0	0	0	0	0	0.333333333	0	0
Bacteria	Bacillota	Clostridia	Oscillospirales	[Clostridium]_methylpentosum_group	[Clostridium]_methylpentosum_group_unclassified	[Clostridium]_methylpentosum_group_unclassified	ASV_002954	0.2	0	0	0	0	0	0	0	0
Bacteria	Bacillota	Bacilli	Lactobacillales	Streptococcaceae	Streptococcus	Streptococcus_unclassified	ASV_002975	0	0	0.2	0	0	0	0	0	0
Bacteria	Fusobacteriota	Fusobacteriia	Fusobacteriales	Leptotrichiaceae	uncultured	uncultured_unclassified	ASV_000784	0	0	0	0	4	0	0	0	0
Bacteria	Fusobacteriota	Fusobacteriia	Fusobacteriales	Fusobacteriaceae	Fusobacterium	Fusobacterium_unclassified	ASV_002525	0.2	0	0	0	0	0	0	0	0
Bacteria	Fusobacteriota	Fusobacteriia	Fusobacteriales	Leptotrichiaceae	uncultured	uncultured_unclassified	ASV_003039	0	0	0	0	0	0	0	0	0
Bacteria	Gemmatimonadota	Gemmatimonadetes	Gemmatimonadales	Gemmatimonadaceae	Gemmatimonas	Gemmatimonas_unclassified	ASV_002309	0	0	0	0	0.4	0	0	0	0
Bacteria	Gemmatimonadota	Gemmatimonadetes	Gemmatimonadales	Gemmatimonadaceae	uncultured	uncultured_unclassified	ASV_002777	0	0	0	0	0.2	0	0	0	0
Bacteria	Myxococcota	Myxococcia	Myxococcales	Myxococcaceae	P3OB-42	P3OB-42_unclassified	ASV_000085	5.6	5.4	0	66.4	0	6	86.66666667	0	15.2
Bacteria	Myxococcota	Myxococcia	Myxococcales	Myxococcaceae	P3OB-42	P3OB-42_unclassified	ASV_000091	19.2	6.2	7.2	24.8	0	16	16.33333333	5.8	19.2
Bacteria	Myxococcota	Myxococcia	Myxococcales	Myxococcaceae	P3OB-42	P3OB-42_unclassified	ASV_000137	0	1.2	1.2	13.2	0.6	13.8	12	7	1.6
Bacteria	Myxococcota	Myxococcia	Myxococcales	Myxococcaceae	P3OB-42	P3OB-42_unclassified	ASV_000273	0	6.2	0	6	0	0.6	34	0	1
Bacteria	Myxococcota	Myxococcia	Myxococcales	Myxococcaceae	P3OB-42	P3OB-42_unclassified	ASV_000265	2.4	4.2	0	0	0	7	0	0.2	8.2
Bacteria	Myxococcota	Myxococcia	Myxococcales	Myxococcaceae	P3OB-42	P3OB-42_unclassified	ASV_000250	0.6	0.6	1.4	0	0	0	0	17.8	0
Bacteria	Myxococcota	Myxococcia	Myxococcales	Myxococcaceae	P3OB-42	P3OB-42_unclassified	ASV_000280	5.8	0.4	0	0.4	0	2.4	1.333333333	0	4
Bacteria	Myxococcota	Myxococcia	Myxococcales	Myxococcaceae	P3OB-42	P3OB-42_unclassified	ASV_000339	5.8	1.2	0	0.4	0	1.2	0	1.8	1.4
Bacteria	Myxococcota	Myxococcia	Myxococcales	Myxococcaceae	P3OB-42	P3OB-42_unclassified	ASV_000306	0	0	5.8	0	9	0	0	2.6	0
Bacteria	Myxococcota	Myxococcia	Myxococcales	Myxococcaceae	P3OB-42	P3OB-42_unclassified	ASV_000513	1.6	0	0	0	0	0	0	0	6
Bacteria	Myxococcota	Polyangia	Polyangiales	Polyangiaceae	Pajaroellobacter	Pajaroellobacter_unclassified	ASV_000283	0.8	2	5.8	0	4.2	0.4	0	0	1
Bacteria	Myxococcota	Myxococcia	Myxococcales	Myxococcaceae	P3OB-42	P3OB-42_unclassified	ASV_000404	0.6	3	0	0	0	0	1.666666667	0	1
Bacteria	Myxococcota	Myxococcia	Myxococcales	Myxococcaceae	P3OB-42	P3OB-42_unclassified	ASV_000468	0	0	0	0	0	0	0	0	1.4
Bacteria	Myxococcota	Myxococcia	Myxococcales	Myxococcaceae	P3OB-42	P3OB-42_unclassified	ASV_000544	0	0	0.6	0	0.6	0	0	0.6	0
Bacteria	Myxococcota	Myxococcia	Myxococcales	Myxococcaceae	P3OB-42	P3OB-42_unclassified	ASV_000479	4.8	0.6	0	0	0	1.4	0	0	0
Bacteria	Myxococcota	Myxococcia	Myxococcales	Myxococcaceae	P3OB-42	P3OB-42_unclassified	ASV_000553	5.8	0	0	0	0	3.8	0	0	0
Bacteria	Myxococcota	Polyangia	Polyangiales	Polyangiaceae	Pajaroellobacter	Pajaroellobacter_unclassified	ASV_000533	0	0	0	0	0	0	0	10.6	0
Bacteria	Myxococcota	Myxococcia	Myxococcales	Myxococcaceae	P3OB-42	P3OB-42_unclassified	ASV_000699	2.4	0	0	0	0	0	0	0	0
Bacteria	Myxococcota	Myxococcia	Myxococcales	Myxococcaceae	P3OB-42	P3OB-42_unclassified	ASV_000609	2.2	0	0	0	0	0	0	0	2
Bacteria	Myxococcota	Myxococcia	Myxococcales	Myxococcaceae	P3OB-42	P3OB-42_unclassified	ASV_000490	4	1.4	0	0	0	1.4	0.666666667	0	0
Bacteria	Myxococcota	Polyangia	Haliangiales	Haliangiaceae	Haliangium	Haliangium_unclassified	ASV_000412	0	0	0	0	8.4	0	0	0	0
Bacteria	Myxococcota	Polyangia	Haliangiales	Haliangiaceae	Haliangium	Haliangium_unclassified	ASV_000451	0	0	0	0	8.2	0	0	0	0
Bacteria	Myxococcota	Myxococcia	Myxococcales	Myxococcaceae	P3OB-42	P3OB-42_unclassified	ASV_000721	0	0	1.8	0	0	0	0	0	0
Bacteria	Myxococcota	Myxococcia	Myxococcales	Myxococcaceae	P3OB-42	P3OB-42_unclassified	ASV_000793	0	0	2	0	0	0	0	0	0
Bacteria	Myxococcota	Myxococcia	Myxococcales	Myxococcaceae	P3OB-42	P3OB-42_unclassified	ASV_000642	0	1	0	1	0	3.4	0	0	0
Bacteria	Myxococcota	Myxococcia	Myxococcales	Myxococcaceae	P3OB-42	P3OB-42_unclassified	ASV_000819	0	0	0	0	0	0	0	0	0
Bacteria	Myxococcota	Myxococcia	Myxococcales	Myxococcaceae	P3OB-42	P3OB-42_unclassified	ASV_000830	0	0	2.2	0	0	0	0	0	0
Bacteria	Myxococcota	Polyangia	Haliangiales	Haliangiaceae	Haliangium	Haliangium_unclassified	ASV_000681	0	0	0	0	4.4	0	0	0	0
Bacteria	Myxococcota	Myxococcia	Myxococcales	Myxococcaceae	P3OB-42	P3OB-42_unclassified	ASV_000805	0	0	0.2	0	1.4	0	0	1.4	0
Bacteria	Myxococcota	Myxococcia	Myxococcales	Myxococcaceae	P3OB-42	P3OB-42_unclassified	ASV_001026	0	0	0	0	0	0	0	5	0
Bacteria	Myxococcota	Polyangia	Polyangiales	Phaselicystidaceae	Phaselicystis	Phaselicystis_unclassified	ASV_000749	0	0.8	0	0	0.2	2	0	0	0
Bacteria	Myxococcota	Myxococcia	Myxococcales	Myxococcaceae	P3OB-42	P3OB-42_unclassified	ASV_000806	0	0	3.4	0	1	0	0	0	0
Bacteria	Myxococcota	Myxococcia	Myxococcales	Myxococcaceae	P3OB-42	P3OB-42_unclassified	ASV_001179	0	0	0	0	0	0	0	0	0
Bacteria	Myxococcota	Polyangia	Polyangiales	Polyangiaceae	Pajaroellobacter	Pajaroellobacter_unclassified	ASV_000695	0	0	0	0	4.2	0	0	0	0
Bacteria	Myxococcota	Myxococcia	Myxococcales	Myxococcaceae	P3OB-42	P3OB-42_unclassified	ASV_000987	0	0	3.4	0	0	0	0	0.8	0
Bacteria	Myxococcota	Myxococcia	Myxococcales	Myxococcaceae	P3OB-42	P3OB-42_unclassified	ASV_001404	0	0	0	0	0	0	0	0	0
Bacteria	Myxococcota	Myxococcia	Myxococcales	Myxococcaceae	P3OB-42	P3OB-42_unclassified	ASV_000964	0	0.2	0	0	0	1.2	0	0	0.6
Bacteria	Myxococcota	Polyangia	Polyangiales	Polyangiaceae	Pajaroellobacter	Pajaroellobacter_unclassified	ASV_000962	0.6	2	0	0	0	0	0.333333333	0	0.6
Bacteria	Myxococcota	Myxococcia	Myxococcales	Myxococcaceae	P3OB-42	P3OB-42_unclassified	ASV_000972	0	0	0	0	0.2	0	0	0	0
Bacteria	Myxococcota	Myxococcia	Myxococcales	Myxococcaceae	P3OB-42	P3OB-42_unclassified	ASV_001193	0	0	0	0	0	0	0	3.2	0
Bacteria	Myxococcota	Myxococcia	Myxococcales	Myxococcaceae	P3OB-42	P3OB-42_unclassified	ASV_001296	0	0	0	0	0	0	0	0	0
Bacteria	Myxococcota	Myxococcia	Myxococcales	Myxococcaceae	P3OB-42	P3OB-42_unclassified	ASV_000873	0	1.6	0	0	0	0	0	0	0.4
Bacteria	Myxococcota	Myxococcia	Myxococcales	Myxococcaceae	P3OB-42	P3OB-42_unclassified	ASV_000967	0	0	0	1.6	0	0	0	0	1.2
Bacteria	Myxococcota	Polyangia	Haliangiales	Haliangiaceae	Haliangium	Haliangium_unclassified	ASV_001064	0	0	0	0	2.6	0	0	0	0
Bacteria	Myxococcota	Myxococcia	Myxococcales	Myxococcaceae	P3OB-42	P3OB-42_unclassified	ASV_001707	0	0	0	0	0	0	0	0	0
Bacteria	Myxococcota	Polyangia	Polyangiales	Phaselicystidaceae	Phaselicystis	Phaselicystis_unclassified	ASV_001818	0	0	0	0	0	0	0	0	0
Bacteria	Myxococcota	Myxococcia	Myxococcales	Myxococcaceae	P3OB-42	P3OB-42_unclassified	ASV_001235	0	0	0	0	0	0	0	0	1.6
Bacteria	Myxococcota	Myxococcia	Myxococcales	Myxococcaceae	P3OB-42	P3OB-42_unclassified	ASV_001339	0	1.6	0	0	0	0	0	0	0
Bacteria	Myxococcota	Myxococcia	Myxococcales	Myxococcaceae	P3OB-42	P3OB-42_unclassified	ASV_001694	0	0	0	0	0	0	0	1.2	0
Bacteria	Myxococcota	Myxococcia	Myxococcales	Myxococcaceae	P3OB-42	P3OB-42_unclassified	ASV_002332	0	0	0	0	0	0	0	0	0
Bacteria	Myxococcota	Myxococcia	Myxococcales	Myxococcaceae	P3OB-42	P3OB-42_unclassified	ASV_001440	0	0	0	0	1	0	0	0	0
Bacteria	Myxococcota	Polyangia	Polyangiales	Polyangiaceae	Pajaroellobacter	Pajaroellobacter_unclassified	ASV_001706	0	0	0	0	0	0	0	0	0
Bacteria	Myxococcota	Myxococcia	Myxococcales	Myxococcaceae	P3OB-42	P3OB-42_unclassified	ASV_002108	0	0	0	0	0	0	0	0	0
Bacteria	Myxococcota	Myxococcia	Myxococcales	Myxococcaceae	P3OB-42	P3OB-42_unclassified	ASV_002214	0	0	0	0	0	0	0	0	0
Bacteria	Myxococcota	Myxococcia	Myxococcales	Myxococcaceae	P3OB-42	P3OB-42_unclassified	ASV_001819	0	0	0	0	0	0	0	0	0
Bacteria	Myxococcota	Myxococcia	Myxococcales	Myxococcaceae	P3OB-42	P3OB-42_unclassified	ASV_001854	0	0	0	0	0	0.6	0	0	0
Bacteria	Myxococcota	Polyangia	Polyangiales	Polyangiaceae	Labilithrix	Labilithrix_unclassified	ASV_002455	0	0	0	0	0.8	0	0	0	0
Bacteria	Myxococcota	Myxococcia	Myxococcales	Myxococcaceae	P3OB-42	P3OB-42_unclassified	ASV_001596	0	0.6	0	0	0	0	0	0	0
Bacteria	Myxococcota	Myxococcia	Myxococcales	Myxococcaceae	P3OB-42	P3OB-42_unclassified	ASV_001676	0	0	0	0	0.2	0	0	0	0
Bacteria	Myxococcota	Polyangia	Polyangiales	Phaselicystidaceae	Phaselicystis	Phaselicystis_unclassified	ASV_001846	0	0	0	0	0.6	0	0	0	0
Bacteria	Myxococcota	Polyangia	Polyangiales	Phaselicystidaceae	Phaselicystis	Phaselicystis_unclassified	ASV_001847	0	0	0	0	0.6	0	0	0	0
Bacteria	Myxococcota	Myxococcia	Myxococcales	Myxococcaceae	P3OB-42	P3OB-42_unclassified	ASV_001835	0	0	0.6	0	0	0	0	0	0
Bacteria	Myxococcota	Myxococcia	Myxococcales	Myxococcaceae	P3OB-42	P3OB-42_unclassified	ASV_001951	0	0	0	0	0	0	0	0	0
Bacteria	Myxococcota	Polyangia	mle1-27	mle1-27_unclassified	mle1-27_unclassified	mle1-27_unclassified	ASV_002018	0	0	0	0	0.6	0	0	0	0
Bacteria	Myxococcota	Myxococcia	Myxococcales	Myxococcaceae	uncultured	uncultured_unclassified	ASV_002386	0	0	0	0	0.6	0	0	0	0
Bacteria	Myxococcota	Polyangia	Polyangiales	Polyangiaceae	Pajaroellobacter	Pajaroellobacter_unclassified	ASV_002793	0	0	0	0	0.6	0	0	0	0
Bacteria	Myxococcota	Myxococcia	Myxococcales	Myxococcaceae	P3OB-42	P3OB-42_unclassified	ASV_001563	0	0	0.4	0	0	0	0	0	0
Bacteria	Myxococcota	Myxococcia	Myxococcales	Myxococcaceae	P3OB-42	P3OB-42_unclassified	ASV_001783	0	0	0.4	0	0	0	0	0	0
Bacteria	Myxococcota	Myxococcia	Myxococcales	Myxococcaceae	P3OB-42	P3OB-42_unclassified	ASV_002562	0	0	0	0.4	0	0	0	0	0
Bacteria	Myxococcota	Myxococcia	Myxococcales	Myxococcaceae	P3OB-42	P3OB-42_unclassified	ASV_002630	0.4	0	0	0	0	0	0	0	0
Bacteria	Myxococcota	Myxococcia	Myxococcales	Myxococcaceae	P3OB-42	P3OB-42_unclassified	ASV_002011	0	0	0	0	0	0	0	0	0
Bacteria	Myxococcota	Myxococcia	Myxococcales	Myxococcaceae	P3OB-42	P3OB-42_unclassified	ASV_002064	0	0.2	0	0	0	0	0	0	0
Bacteria	Myxococcota	Myxococcia	Myxococcales	Myxococcaceae	P3OB-42	P3OB-42_unclassified	ASV_002100	0	0	0	0	0	0	0	0.2	0
Bacteria	Myxococcota	Myxococcia	Myxococcales	Myxococcaceae	P3OB-42	P3OB-42_unclassified	ASV_002205	0	0	0.2	0	0	0	0	0	0
Bacteria	Myxococcota	Myxococcota_unclassified	Myxococcota_unclassified	Myxococcota_unclassified	Myxococcota_unclassified	Myxococcota_unclassified	ASV_002368	0	0	0	0	0.2	0	0	0	0
Bacteria	Myxococcota	Myxococcia	Myxococcales	Myxococcaceae	P3OB-42	P3OB-42_unclassified	ASV_002471	0	0	0	0	0.2	0	0	0	0
Bacteria	Myxococcota	Polyangia	Polyangiales	Phaselicystidaceae	Phaselicystis	Phaselicystis_unclassified	ASV_002671	0	0	0	0	0.2	0	0	0	0
Bacteria	Myxococcota	Myxococcia	Myxococcales	Myxococcaceae	P3OB-42	P3OB-42_unclassified	ASV_002631	0.2	0	0	0	0	0	0	0	0
Bacteria	Patescibacteria	Saccharimonadia	Saccharimonadales	Saccharimonadales_unclassified	Saccharimonadales_unclassified	Saccharimonadales_unclassified	ASV_001671	0	0	1.6	0	0	0	0	0	0
Bacteria	Patescibacteria	Saccharimonadia	Saccharimonadales	Saccharimonadales_unclassified	Saccharimonadales_unclassified	Saccharimonadales_unclassified	ASV_001754	0	0	0	0	0.4	0	0	0	0
Bacteria	Patescibacteria	Berkelbacteria	Berkelbacteria_unclassified	Berkelbacteria_unclassified	Berkelbacteria_unclassified	Berkelbacteria_unclassified	ASV_002468	0	0	0	0	0.4	0	0	0	0
Bacteria	Patescibacteria	Berkelbacteria	Berkelbacteria_unclassified	Berkelbacteria_unclassified	Berkelbacteria_unclassified	Berkelbacteria_unclassified	ASV_002667	0	0	0	0	0.4	0	0	0	0
Bacteria	Patescibacteria	Berkelbacteria	Berkelbacteria_unclassified	Berkelbacteria_unclassified	Berkelbacteria_unclassified	Berkelbacteria_unclassified	ASV_002592	0	0	0	0	0.2	0	0	0	0
Bacteria	Patescibacteria	Berkelbacteria	Berkelbacteria_unclassified	Berkelbacteria_unclassified	Berkelbacteria_unclassified	Berkelbacteria_unclassified	ASV_002674	0	0	0	0	0.2	0	0	0	0
Bacteria	Patescibacteria	Berkelbacteria	Berkelbacteria_unclassified	Berkelbacteria_unclassified	Berkelbacteria_unclassified	Berkelbacteria_unclassified	ASV_002792	0	0	0	0	0.2	0	0	0	0
Bacteria	Patescibacteria	Saccharimonadia	Saccharimonadales	Saccharimonadales_unclassified	Saccharimonadales_unclassified	Saccharimonadales_unclassified	ASV_002885	0	0	0	0	0.2	0	0	0	0
Bacteria	Planctomycetota	Planctomycetes	Isosphaerales	Isosphaeraceae	Isosphaeraceae_unclassified	Isosphaeraceae_unclassified	ASV_000224	0	0	0	0	22.2	0	0	0	0
Bacteria	Planctomycetota	Planctomycetes	Isosphaerales	Isosphaeraceae	Tundrisphaera	Tundrisphaera_unclassified	ASV_000441	0	0	0.4	0	6.6	0	0	2.2	0
Bacteria	Planctomycetota	Planctomycetes	Isosphaerales	Isosphaeraceae	Tundrisphaera	Tundrisphaera_unclassified	ASV_000564	0	0	2.2	0	5	0	0	0.4	0
Bacteria	Planctomycetota	Planctomycetes	Isosphaerales	Isosphaeraceae	Tundrisphaera	Tundrisphaera_unclassified	ASV_000597	0	0	2.2	0	1.8	0	0	1.2	0.4
Bacteria	Planctomycetota	Phycisphaerae	Tepidisphaerales	WD2101_soil_group	WD2101_soil_group_unclassified	WD2101_soil_group_unclassified	ASV_000884	0	0	0	0	0	0	0	0	0
Bacteria	Planctomycetota	Planctomycetes	Isosphaerales	Isosphaeraceae	Tundrisphaera	Tundrisphaera_unclassified	ASV_000615	0	0	0.2	0	5.8	0	0	0	0
Bacteria	Planctomycetota	Planctomycetes	Isosphaerales	Isosphaeraceae	Tundrisphaera	Tundrisphaera_unclassified	ASV_000583	0	0	0	0	3.6	0	0	1.6	0
Bacteria	Planctomycetota	Planctomycetes	Isosphaerales	Isosphaeraceae	Tundrisphaera	Tundrisphaera_unclassified	ASV_000624	0	0	2.8	0	2	0	0	0	0
Bacteria	Planctomycetota	Phycisphaerae	Tepidisphaerales	WD2101_soil_group	WD2101_soil_group_unclassified	WD2101_soil_group_unclassified	ASV_000815	0	0	0.6	0	0	0	0	4.4	0
Bacteria	Planctomycetota	Planctomycetes	Isosphaerales	Isosphaeraceae	Tundrisphaera	Tundrisphaera_unclassified	ASV_000577	0	0	2	0	0.8	0	0	2	0
Bacteria	Planctomycetota	Planctomycetes	Isosphaerales	Isosphaeraceae	Tundrisphaera	Tundrisphaera_unclassified	ASV_000568	0	0	4.4	0	0	0	0	0	0.2
Bacteria	Planctomycetota	Planctomycetes	Isosphaerales	Isosphaeraceae	Tundrisphaera	Tundrisphaera_unclassified	ASV_000921	0	0	3.8	0	0.4	0	0	0	0
Bacteria	Planctomycetota	Phycisphaerae	Tepidisphaerales	Tepidisphaeraceae	Tepidisphaeraceae_unclassified	Tepidisphaeraceae_unclassified	ASV_000665	0	0	0.2	0	3.2	0.2	0	0	0.2
Bacteria	Planctomycetota	Phycisphaerae	Tepidisphaerales	WD2101_soil_group	WD2101_soil_group_unclassified	WD2101_soil_group_unclassified	ASV_000890	0	0	0	0	3.8	0	0	0	0
Bacteria	Planctomycetota	Phycisphaerae	Tepidisphaerales	WD2101_soil_group	WD2101_soil_group_unclassified	WD2101_soil_group_unclassified	ASV_000623	0	0.4	0.2	0	2	0	0	0.8	0
Bacteria	Planctomycetota	Planctomycetes	Isosphaerales	Isosphaeraceae	Isosphaeraceae_unclassified	Isosphaeraceae_unclassified	ASV_000986	0	0.8	0	0	0	0	0	2.8	0
Bacteria	Planctomycetota	Planctomycetes	Isosphaerales	Isosphaeraceae	Tundrisphaera	Tundrisphaera_unclassified	ASV_000895	0	0	0	0	3.4	0	0	0	0
Bacteria	Planctomycetota	Planctomycetes	Isosphaerales	Isosphaeraceae	Tundrisphaera	Tundrisphaera_unclassified	ASV_000792	0	0	1.2	0	0	0	0	1.8	0
Bacteria	Planctomycetota	Phycisphaerae	Tepidisphaerales	WD2101_soil_group	WD2101_soil_group_unclassified	WD2101_soil_group_unclassified	ASV_000733	0	0	2.2	0	0.2	0	0	0.2	0
Bacteria	Planctomycetota	Planctomycetes	Isosphaerales	Isosphaeraceae	Tundrisphaera	Tundrisphaera_unclassified	ASV_000858	0	0	1.6	0	0.2	0	0	0.8	0
Bacteria	Planctomycetota	Phycisphaerae	Tepidisphaerales	WD2101_soil_group	WD2101_soil_group_unclassified	WD2101_soil_group_unclassified	ASV_000945	0	0	0	0	2.6	0	0	0	0
Bacteria	Planctomycetota	Planctomycetes	Isosphaerales	Isosphaeraceae	Tundrisphaera	Tundrisphaera_unclassified	ASV_001078	0	0	2.6	0	0	0	0	0	0
Bacteria	Planctomycetota	Phycisphaerae	Tepidisphaerales	WD2101_soil_group	WD2101_soil_group_unclassified	WD2101_soil_group_unclassified	ASV_001552	0	0	0	0	0	0	0	2.6	0
Bacteria	Planctomycetota	Planctomycetes	Isosphaerales	Isosphaeraceae	uncultured	uncultured_unclassified	ASV_000816	0	0	0	0	2.4	0	0	0	0
Bacteria	Planctomycetota	Planctomycetes	Isosphaerales	Isosphaeraceae	Tundrisphaera	Tundrisphaera_unclassified	ASV_000878	0	0	0	0	2.4	0	0	0	0
Bacteria	Planctomycetota	Phycisphaerae	Tepidisphaerales	WD2101_soil_group	WD2101_soil_group_unclassified	WD2101_soil_group_unclassified	ASV_000906	0	0	0	0	1.6	0	0	0	0
Bacteria	Planctomycetota	Planctomycetes	Isosphaerales	Isosphaeraceae	Tundrisphaera	Tundrisphaera_unclassified	ASV_000923	0	0	0	0	2.4	0	0	0	0
Bacteria	Planctomycetota	Phycisphaerae	Tepidisphaerales	WD2101_soil_group	WD2101_soil_group_unclassified	WD2101_soil_group_unclassified	ASV_000948	0	0	0	0	0	0	0	2.4	0
Bacteria	Planctomycetota	Planctomycetes	Isosphaerales	Isosphaeraceae	Tundrisphaera	Tundrisphaera_unclassified	ASV_000720	0	0	0.8	0	1.4	0	0	0	0
Bacteria	Planctomycetota	Planctomycetes	Isosphaerales	Isosphaeraceae	Tundrisphaera	Tundrisphaera_unclassified	ASV_001029	0	0	1.8	0	0	0	0	0.4	0
Bacteria	Planctomycetota	Planctomycetes	Isosphaerales	Isosphaeraceae	Tundrisphaera	Tundrisphaera_unclassified	ASV_001042	0	0	0	0	2.2	0	0	0	0
Bacteria	Planctomycetota	Phycisphaerae	Tepidisphaerales	WD2101_soil_group	WD2101_soil_group_unclassified	WD2101_soil_group_unclassified	ASV_001141	0	0	0.2	0	0	0	0	1.8	0
Bacteria	Planctomycetota	Planctomycetes	Isosphaerales	Isosphaeraceae	Tundrisphaera	Tundrisphaera_unclassified	ASV_001313	0	0	0	0	0	0	0	2	0
Bacteria	Planctomycetota	Phycisphaerae	Tepidisphaerales	WD2101_soil_group	WD2101_soil_group_unclassified	WD2101_soil_group_unclassified	ASV_000908	0	0	0	0	1.8	0	0	0	0
Bacteria	Planctomycetota	Phycisphaerae	Tepidisphaerales	WD2101_soil_group	WD2101_soil_group_unclassified	WD2101_soil_group_unclassified	ASV_001350	0	0	0	0	1.8	0	0	0	0
Bacteria	Planctomycetota	Planctomycetes	Isosphaerales	Isosphaeraceae	Tundrisphaera	Tundrisphaera_unclassified	ASV_000944	0	0	0	0	1	0	0	0.6	0
Bacteria	Planctomycetota	Planctomycetes	Isosphaerales	Isosphaeraceae	Tundrisphaera	Tundrisphaera_unclassified	ASV_001065	0	0	0	0	1.6	0	0	0	0
Bacteria	Planctomycetota	Phycisphaerae	Tepidisphaerales	Tepidisphaeraceae	Tepidisphaera	Tepidisphaera_unclassified	ASV_001307	0	0	0	0	1.6	0	0	0	0
Bacteria	Planctomycetota	Phycisphaerae	Tepidisphaerales	WD2101_soil_group	WD2101_soil_group_unclassified	WD2101_soil_group_unclassified	ASV_001494	0	0	0	0	0	0	0	1.6	0
Bacteria	Planctomycetota	Phycisphaerae	Tepidisphaerales	WD2101_soil_group	WD2101_soil_group_unclassified	WD2101_soil_group_unclassified	ASV_000901	0	0	1.4	0	0	0	0	0	0
Bacteria	Planctomycetota	Phycisphaerae	Tepidisphaerales	WD2101_soil_group	WD2101_soil_group_unclassified	WD2101_soil_group_unclassified	ASV_001012	0	0	0	0	1.4	0	0	0	0
Bacteria	Planctomycetota	Planctomycetes	Gemmatales	Gemmataceae	Fimbriiglobus	Fimbriiglobus_unclassified	ASV_001119	0	0	0	0	1.4	0	0	0	0
Bacteria	Planctomycetota	Phycisphaerae	Tepidisphaerales	WD2101_soil_group	WD2101_soil_group_unclassified	WD2101_soil_group_unclassified	ASV_001146	0	0	0	0	1.4	0	0	0	0
Bacteria	Planctomycetota	Planctomycetes	Gemmatales	Gemmataceae	Gemmata	Gemmata_unclassified	ASV_001161	0	0	0	0	1.4	0	0	0	0
Bacteria	Planctomycetota	Planctomycetes	Isosphaerales	Isosphaeraceae	Isosphaeraceae_unclassified	Isosphaeraceae_unclassified	ASV_001241	0	0	0	0	1.4	0	0	0	0
Bacteria	Planctomycetota	Phycisphaerae	Tepidisphaerales	WD2101_soil_group	WD2101_soil_group_unclassified	WD2101_soil_group_unclassified	ASV_001390	0	0	0	0	1.4	0	0	0	0
Bacteria	Planctomycetota	Planctomycetes	Isosphaerales	Isosphaeraceae	Tundrisphaera	Tundrisphaera_unclassified	ASV_001642	0	0	0	0	0.6	0	0	0	0
Bacteria	Planctomycetota	Planctomycetes	Isosphaerales	Isosphaeraceae	Tundrisphaera	Tundrisphaera_unclassified	ASV_000984	0	0.2	0	0	1	0	0	0	0
Bacteria	Planctomycetota	Planctomycetes	Isosphaerales	Isosphaeraceae	Tundrisphaera	Tundrisphaera_unclassified	ASV_001148	0	0	0	0	1.2	0	0	0	0
Bacteria	Planctomycetota	Planctomycetes	Gemmatales	Gemmataceae	Gemmata	Gemmata_unclassified	ASV_001204	0	0	0	0	1.2	0	0	0	0
Bacteria	Planctomycetota	Planctomycetes	Isosphaerales	Isosphaeraceae	Isosphaeraceae_unclassified	Isosphaeraceae_unclassified	ASV_001374	0	0	0	0	0	0	0	1.2	0
Bacteria	Planctomycetota	Planctomycetes	Isosphaerales	Isosphaeraceae	Tundrisphaera	Tundrisphaera_unclassified	ASV_001395	0	0	0	0	1.2	0	0	0	0
Bacteria	Planctomycetota	Phycisphaerae	Tepidisphaerales	Tepidisphaeraceae	Tepidisphaera	Tepidisphaera_unclassified	ASV_001721	0	0	0	0	1.2	0	0	0	0
Bacteria	Planctomycetota	Phycisphaerae	Tepidisphaerales	WD2101_soil_group	WD2101_soil_group_unclassified	WD2101_soil_group_unclassified	ASV_002107	0	0	0	0	0	0	0	1.2	0
Bacteria	Planctomycetota	Planctomycetes	Isosphaerales	Isosphaeraceae	uncultured	uncultured_unclassified	ASV_001171	0	0	0	0	1	0	0	0	0
Bacteria	Planctomycetota	Planctomycetes	Isosphaerales	Isosphaeraceae	uncultured	uncultured_unclassified	ASV_001351	0	0	0	0	1	0	0	0	0
Bacteria	Planctomycetota	Planctomycetes	Gemmatales	Gemmataceae	Fimbriiglobus	Fimbriiglobus_unclassified	ASV_001362	0	0	1	0	0	0	0	0	0
Bacteria	Planctomycetota	Planctomycetes	Isosphaerales	Isosphaeraceae	uncultured	uncultured_unclassified	ASV_001537	0	0	0	0	1	0	0	0	0
Bacteria	Planctomycetota	Planctomycetes	Isosphaerales	Isosphaeraceae	Tundrisphaera	Tundrisphaera_unclassified	ASV_001633	0	0	0	0	0.6	0	0	0.4	0
Bacteria	Planctomycetota	Phycisphaerae	Tepidisphaerales	Tepidisphaeraceae	Tepidisphaera	Tepidisphaera_unclassified	ASV_001796	0	0	0	0	0	0	0	1	0
Bacteria	Planctomycetota	Planctomycetes	Isosphaerales	Isosphaeraceae	Tundrisphaera	Tundrisphaera_unclassified	ASV_001804	0	0	0	0	1	0	0	0	0
Bacteria	Planctomycetota	Phycisphaerae	Tepidisphaerales	Tepidisphaeraceae	Tepidisphaera	Tepidisphaera_unclassified	ASV_001966	0	0	0	0	1	0	0	0	0
Bacteria	Planctomycetota	Planctomycetes	Isosphaerales	Isosphaeraceae	Tundrisphaera	Tundrisphaera_unclassified	ASV_001341	0	0	0.8	0	0	0	0	0	0
Bacteria	Planctomycetota	Phycisphaerae	Tepidisphaerales	WD2101_soil_group	WD2101_soil_group_unclassified	WD2101_soil_group_unclassified	ASV_001394	0	0	0	0	0.8	0	0	0	0
Bacteria	Planctomycetota	Planctomycetes	Isosphaerales	Isosphaeraceae	Candidatus_Nostocoida	Candidatus_Nostocoida_unclassified	ASV_001417	0	0	0	0	0.8	0	0	0	0
Bacteria	Planctomycetota	Phycisphaerae	Tepidisphaerales	WD2101_soil_group	WD2101_soil_group_unclassified	WD2101_soil_group_unclassified	ASV_001586	0	0	0	0	0	0	0	0.8	0
Bacteria	Planctomycetota	Phycisphaerae	Tepidisphaerales	WD2101_soil_group	WD2101_soil_group_unclassified	WD2101_soil_group_unclassified	ASV_001688	0	0	0	0	0.8	0	0	0	0
Bacteria	Planctomycetota	Phycisphaerae	Tepidisphaerales	WD2101_soil_group	WD2101_soil_group_unclassified	WD2101_soil_group_unclassified	ASV_001693	0	0	0	0	0	0	0	0.8	0
Bacteria	Planctomycetota	Planctomycetes	Isosphaerales	Isosphaeraceae	Tundrisphaera	Tundrisphaera_unclassified	ASV_001679	0	0	0	0	0.8	0	0	0	0
Bacteria	Planctomycetota	Planctomycetes	Isosphaerales	Isosphaeraceae	uncultured	uncultured_unclassified	ASV_001716	0	0	0	0	0.8	0	0	0	0
Bacteria	Planctomycetota	Phycisphaerae	Tepidisphaerales	WD2101_soil_group	WD2101_soil_group_unclassified	WD2101_soil_group_unclassified	ASV_001805	0	0	0	0	0.8	0	0	0	0
Bacteria	Planctomycetota	Planctomycetes	Isosphaerales	Isosphaeraceae	uncultured	uncultured_unclassified	ASV_001914	0	0	0	0	0.8	0	0	0	0
Bacteria	Planctomycetota	Phycisphaerae	Tepidisphaerales	WD2101_soil_group	WD2101_soil_group_unclassified	WD2101_soil_group_unclassified	ASV_002081	0	0	0	0	0.8	0	0	0	0
Bacteria	Planctomycetota	Phycisphaerae	Tepidisphaerales	WD2101_soil_group	WD2101_soil_group_unclassified	WD2101_soil_group_unclassified	ASV_002091	0	0	0	0	0.4	0	0	0	0
Bacteria	Planctomycetota	Planctomycetes	Isosphaerales	Isosphaeraceae	Tundrisphaera	Tundrisphaera_unclassified	ASV_002078	0	0	0	0	0.8	0	0	0	0
Bacteria	Planctomycetota	Planctomycetes	Isosphaerales	Isosphaeraceae	uncultured	uncultured_unclassified	ASV_002084	0	0	0	0	0.8	0	0	0	0
Bacteria	Planctomycetota	Phycisphaerae	Tepidisphaerales	WD2101_soil_group	WD2101_soil_group_unclassified	WD2101_soil_group_unclassified	ASV_002208	0	0	0.8	0	0	0	0	0	0
Bacteria	Planctomycetota	Planctomycetes	Gemmatales	Gemmataceae	Fimbriiglobus	Fimbriiglobus_unclassified	ASV_002270	0.2	0	0.6	0	0	0	0	0	0
Bacteria	Planctomycetota	Planctomycetes	Isosphaerales	Isosphaeraceae	Tundrisphaera	Tundrisphaera_unclassified	ASV_002601	0	0	0	0	0	0	0	0.8	0
Bacteria	Planctomycetota	Planctomycetes	Isosphaerales	Isosphaeraceae	Tundrisphaera	Tundrisphaera_unclassified	ASV_001492	0	0	0	0	0.6	0	0	0	0
Bacteria	Planctomycetota	Planctomycetes	Isosphaerales	Isosphaeraceae	Tundrisphaera	Tundrisphaera_unclassified	ASV_001720	0	0	0	0	0.6	0	0	0	0
Bacteria	Planctomycetota	Planctomycetes	Isosphaerales	Isosphaeraceae	Tundrisphaera	Tundrisphaera_unclassified	ASV_002077	0	0	0	0	0.6	0	0	0	0
Bacteria	Planctomycetota	Planctomycetes	Isosphaerales	Isosphaeraceae	uncultured	uncultured_unclassified	ASV_002141	0	0	0	0	0.6	0	0	0	0
Bacteria	Planctomycetota	Planctomycetes	Isosphaerales	Isosphaeraceae	Tundrisphaera	Tundrisphaera_unclassified	ASV_002355	0	0	0.6	0	0	0	0	0	0
Bacteria	Planctomycetota	Planctomycetes	Isosphaerales	Isosphaeraceae	Tundrisphaera	Tundrisphaera_unclassified	ASV_002356	0	0	0.6	0	0	0	0	0	0
Bacteria	Planctomycetota	Planctomycetes	Isosphaerales	Isosphaeraceae	uncultured	uncultured_unclassified	ASV_002362	0	0	0	0	0.6	0	0	0	0
Bacteria	Planctomycetota	Planctomycetes	Isosphaerales	Isosphaeraceae	Tundrisphaera	Tundrisphaera_unclassified	ASV_002502	0	0	0	0	0	0	0	0.6	0
Bacteria	Planctomycetota	Phycisphaerae	Tepidisphaerales	WD2101_soil_group	WD2101_soil_group_unclassified	WD2101_soil_group_unclassified	ASV_002610	0	0	0	0	0	0	0	0	0
Bacteria	Planctomycetota	Phycisphaerae	Tepidisphaerales	WD2101_soil_group	WD2101_soil_group_unclassified	WD2101_soil_group_unclassified	ASV_002633	0.6	0	0	0	0	0	0	0	0
Bacteria	Planctomycetota	Planctomycetes	Isosphaerales	Isosphaeraceae	uncultured	uncultured_unclassified	ASV_001293	0	0	0	0	0.4	0	0	0	0
Bacteria	Planctomycetota	Phycisphaerae	Tepidisphaerales	WD2101_soil_group	WD2101_soil_group_unclassified	WD2101_soil_group_unclassified	ASV_001745	0	0	0.4	0	0	0	0	0	0
Bacteria	Planctomycetota	Planctomycetes	Isosphaerales	Isosphaeraceae	Tundrisphaera	Tundrisphaera_unclassified	ASV_001751	0	0	0	0	0.4	0	0	0	0
Bacteria	Planctomycetota	Planctomycetes	Isosphaerales	Isosphaeraceae	Tundrisphaera	Tundrisphaera_unclassified	ASV_001834	0	0	0.4	0	0	0	0	0	0
Bacteria	Planctomycetota	Planctomycetes	Isosphaerales	Isosphaeraceae	Tundrisphaera	Tundrisphaera_unclassified	ASV_001911	0	0	0	0	0.4	0	0	0	0
Bacteria	Planctomycetota	Planctomycetes	Isosphaerales	Isosphaeraceae	uncultured	uncultured_unclassified	ASV_002020	0	0	0	0	0.4	0	0	0	0
Bacteria	Planctomycetota	Planctomycetes	Isosphaerales	Isosphaeraceae	Isosphaeraceae_unclassified	Isosphaeraceae_unclassified	ASV_002220	0	0	0	0	0.4	0	0	0	0
Bacteria	Planctomycetota	Planctomycetes	Isosphaerales	Isosphaeraceae	Tundrisphaera	Tundrisphaera_unclassified	ASV_002290	0	0	0	0	0.4	0	0	0	0
Bacteria	Planctomycetota	Planctomycetes	Isosphaerales	Isosphaeraceae	Tundrisphaera	Tundrisphaera_unclassified	ASV_002418	0	0	0	0	0	0	0	0	0
Bacteria	Planctomycetota	Planctomycetes	Isosphaerales	Isosphaeraceae	Candidatus_Nostocoida	Candidatus_Nostocoida_unclassified	ASV_002470	0	0	0	0	0.4	0	0	0	0
Bacteria	Planctomycetota	Planctomycetes	Isosphaerales	Isosphaeraceae	Tundrisphaera	Tundrisphaera_unclassified	ASV_002486	0	0	0	0	0	0	0	0.4	0
Bacteria	Planctomycetota	Planctomycetes	Isosphaerales	Isosphaeraceae	uncultured	uncultured_unclassified	ASV_002584	0	0	0	0	0.4	0	0	0	0
Bacteria	Planctomycetota	Planctomycetes	Isosphaerales	Isosphaeraceae	Tundrisphaera	Tundrisphaera_unclassified	ASV_002611	0	0	0	0	0	0	0	0	0
Bacteria	Planctomycetota	Planctomycetes	Isosphaerales	Isosphaeraceae	Isosphaeraceae_unclassified	Isosphaeraceae_unclassified	ASV_002694	0	0	0	0	0.4	0	0	0	0
Bacteria	Planctomycetota	Phycisphaerae	Tepidisphaerales	WD2101_soil_group	WD2101_soil_group_unclassified	WD2101_soil_group_unclassified	ASV_001420	0	0	0	0	0.2	0	0	0	0
Bacteria	Planctomycetota	Planctomycetes	Isosphaerales	Isosphaeraceae	Tundrisphaera	Tundrisphaera_unclassified	ASV_001719	0	0	0	0	0.2	0	0	0	0
Bacteria	Planctomycetota	Planctomycetes	Isosphaerales	Isosphaeraceae	Tundrisphaera	Tundrisphaera_unclassified	ASV_001794	0	0	0	0	0.2	0	0	0	0
Bacteria	Planctomycetota	Phycisphaerae	Tepidisphaerales	WD2101_soil_group	WD2101_soil_group_unclassified	WD2101_soil_group_unclassified	ASV_002076	0	0	0	0	0.2	0	0	0	0
Bacteria	Planctomycetota	Phycisphaerae	Tepidisphaerales	WD2101_soil_group	WD2101_soil_group_unclassified	WD2101_soil_group_unclassified	ASV_002126	0	0	0.2	0	0	0	0	0	0
Bacteria	Planctomycetota	Planctomycetes	Isosphaerales	Isosphaeraceae	Isosphaeraceae_unclassified	Isosphaeraceae_unclassified	ASV_002144	0	0	0	0	0.2	0	0	0	0
Bacteria	Planctomycetota	Planctomycetes	Isosphaerales	Isosphaeraceae	Tundrisphaera	Tundrisphaera_unclassified	ASV_002197	0	0	0.2	0	0	0	0	0	0
Bacteria	Planctomycetota	Planctomycetes	Isosphaerales	Isosphaeraceae	Tundrisphaera	Tundrisphaera_unclassified	ASV_002210	0	0	0.2	0	0	0	0	0	0
Bacteria	Planctomycetota	Planctomycetes	Isosphaerales	Isosphaeraceae	Tundrisphaera	Tundrisphaera_unclassified	ASV_002231	0	0	0	0	0.2	0	0	0	0
Bacteria	Planctomycetota	Planctomycetes	Isosphaerales	Isosphaeraceae	Tundrisphaera	Tundrisphaera_unclassified	ASV_002375	0	0	0	0	0.2	0	0	0	0
Bacteria	Planctomycetota	Planctomycetes	Isosphaerales	Isosphaeraceae	uncultured	uncultured_unclassified	ASV_002382	0	0	0	0	0.2	0	0	0	0
Bacteria	Planctomycetota	Phycisphaerae	Tepidisphaerales	WD2101_soil_group	WD2101_soil_group_unclassified	WD2101_soil_group_unclassified	ASV_002483	0	0	0	0	0	0	0	0.2	0
Bacteria	Planctomycetota	Planctomycetes	Gemmatales	Gemmataceae	Gemmata	Gemmata_unclassified	ASV_002476	0	0	0	0	0.2	0	0	0	0
Bacteria	Planctomycetota	Planctomycetes	Isosphaerales	Isosphaeraceae	Isosphaeraceae_unclassified	Isosphaeraceae_unclassified	ASV_002830	0	0	0	0	0	0	0	0	0
Bacteria	Planctomycetota	Phycisphaerae	Tepidisphaerales	Tepidisphaeraceae	Tepidisphaeraceae_unclassified	Tepidisphaeraceae_unclassified	ASV_002926	0	0	0	0	0	0	0	0	0
Bacteria	Pseudomonadota	Alphaproteobacteria	Sphingomonadales	Sphingomonadaceae	Sphingomonas	Sphingomonas_unclassified	ASV_000006	339.8	318.4	11.2	433.2	18.2	226.8	340.6666667	1.6	341.6
Bacteria	Pseudomonadota	Alphaproteobacteria	Rhizobiales	Beijerinckiaceae	1174-901-12	1174-901-12_unclassified	ASV_000008	54	209	318.6	1.2	39.6	99.2	108	413.6	17.8
Bacteria	Pseudomonadota	Gammaproteobacteria	Burkholderiales	Oxalobacteraceae	Massilia	Massilia_unclassified	ASV_000010	209.8	54.6	0	488	37.8	91.4	334	0	170.8
Bacteria	Pseudomonadota	Gammaproteobacteria	Burkholderiales	Comamonadaceae	Variovorax	Variovorax_unclassified	ASV_000017	189.6	48.2	0	112.4	0	151	60	0	323.8
Bacteria	Pseudomonadota	Gammaproteobacteria	Burkholderiales	Comamonadaceae	Comamonadaceae_unclassified	Comamonadaceae_unclassified	ASV_000012	96	120	0	43.2	0	379	70.66666667	0	232
Bacteria	Pseudomonadota	Alphaproteobacteria	Rhizobiales	Beijerinckiaceae	Methylocella	Methylocella_unclassified	ASV_000014	35.6	108	316.6	2	73.4	37	7.333333333	119.8	15.8
Bacteria	Pseudomonadota	Alphaproteobacteria	Sphingomonadales	Sphingomonadaceae	Sphingomonas	Sphingomonas_unclassified	ASV_000015	40	72	236.2	67.2	88.8	71	82	95.4	64.8
Bacteria	Pseudomonadota	Alphaproteobacteria	Acetobacterales	Acetobacteraceae	Acidiphilium	Acidiphilium_unclassified	ASV_000016	49.4	122.8	197.8	8.8	16.4	139.2	56	43	49.2
Bacteria	Pseudomonadota	Alphaproteobacteria	Rhizobiales	Beijerinckiaceae	1174-901-12	1174-901-12_unclassified	ASV_000021	14.8	38.4	142.8	3	85.6	25.4	21	212.8	5.4
Bacteria	Pseudomonadota	Gammaproteobacteria	Burkholderiales	Oxalobacteraceae	Massilia	Massilia_unclassified	ASV_000039	49.2	10	0	391	0	0.6	34	0	143
Bacteria	Pseudomonadota	Alphaproteobacteria	Rhizobiales	Beijerinckiaceae	Methylobacterium-Methylorubrum	Methylobacterium-Methylorubrum_unclassified	ASV_000024	126.2	122	1.6	37.6	0.2	102.8	58.33333333	0	48
Bacteria	Pseudomonadota	Gammaproteobacteria	Pseudomonadales	Pseudomonadaceae	Pseudomonas	Pseudomonas_unclassified	ASV_000042	31.2	21.6	1	193	0	3	193.6666667	0	39.2
Bacteria	Pseudomonadota	Gammaproteobacteria	Pseudomonadales	Pseudomonadaceae	Pseudomonas	Pseudomonas_unclassified	ASV_000033	31	25.8	12.4	86.4	3	24.6	212.3333333	7.4	107.4
Bacteria	Pseudomonadota	Alphaproteobacteria	Sphingomonadales	Sphingomonadaceae	Sphingomonas	Sphingomonas_unclassified	ASV_000034	4	0	75.4	0	45	0	0	213	0
Bacteria	Pseudomonadota	Gammaproteobacteria	Pseudomonadales	Pseudomonadaceae	Pseudomonas	Pseudomonas_unclassified	ASV_000045	48.2	12.2	2.2	226.2	0	3	17.66666667	1.8	131.2
Bacteria	Pseudomonadota	Gammaproteobacteria	Burkholderiales	Oxalobacteraceae	Massilia	Massilia_unclassified	ASV_000057	18.4	18	0.4	30.4	0	25.8	262.3333333	0	61
Bacteria	Pseudomonadota	Gammaproteobacteria	Burkholderiales	Comamonadaceae	Comamonadaceae_unclassified	Comamonadaceae_unclassified	ASV_000040	58.2	85.8	0.8	96.4	2.2	36.6	51	0	50.4
Bacteria	Pseudomonadota	Alphaproteobacteria	Rhizobiales	Beijerinckiaceae	1174-901-12	1174-901-12_unclassified	ASV_000027	2.2	11.2	324	0	15.8	1	2	27.8	0
Bacteria	Pseudomonadota	Alphaproteobacteria	Rhizobiales	Beijerinckiaceae	Methylobacterium-Methylorubrum	Methylobacterium-Methylorubrum_unclassified	ASV_000043	125.6	69.6	0.8	33.6	0	52	15.66666667	0	40.6
Bacteria	Pseudomonadota	Alphaproteobacteria	Rhizobiales	Beijerinckiaceae	1174-901-12	1174-901-12_unclassified	ASV_000049	0	0	33.8	0	89.4	0	0	177.6	0
Bacteria	Pseudomonadota	Alphaproteobacteria	Sphingomonadales	Sphingomonadaceae	Sphingomonadaceae_unclassified	Sphingomonadaceae_unclassified	ASV_000036	38.6	43.4	0	19.4	0	178.8	4.666666667	0	30
Bacteria	Pseudomonadota	Alphaproteobacteria	Rhizobiales	Beijerinckiaceae	Methylobacterium-Methylorubrum	Methylobacterium-Methylorubrum_unclassified	ASV_000044	25.8	24.8	26.6	5.8	58.8	19	6	18.6	9
Bacteria	Pseudomonadota	Alphaproteobacteria	Sphingomonadales	Sphingomonadaceae	Sphingomonadaceae_unclassified	Sphingomonadaceae_unclassified	ASV_000047	22.8	8.4	78.2	0	52.6	8.6	0	32.4	0
Bacteria	Pseudomonadota	Gammaproteobacteria	Burkholderiales	Comamonadaceae	Comamonadaceae_unclassified	Comamonadaceae_unclassified	ASV_000048	32.6	48.6	24.6	18.4	10	47.8	36.66666667	8.8	47.4
Bacteria	Pseudomonadota	Alphaproteobacteria	Acetobacterales	Acetobacteraceae	uncultured	uncultured_unclassified	ASV_000054	1.8	18.8	66	1.4	5	3	8.333333333	126.6	1.2
Bacteria	Pseudomonadota	Alphaproteobacteria	Rhizobiales	Beijerinckiaceae	Methylobacterium-Methylorubrum	Methylobacterium-Methylorubrum_unclassified	ASV_000050	29.2	65.2	22.2	2.4	22.8	35.4	13.66666667	5.2	15.6
Bacteria	Pseudomonadota	Alphaproteobacteria	Sphingomonadales	Sphingomonadaceae	Sphingomonas	Sphingomonas_unclassified	ASV_000052	63.4	83.6	0	6	6.6	49.4	0	0	28.4
Bacteria	Pseudomonadota	Alphaproteobacteria	Acetobacterales	Acetobacteraceae	Acidiphilium	Acidiphilium_unclassified	ASV_000053	0	3.2	75.2	0	49.6	0	0	100.6	0
Bacteria	Pseudomonadota	Alphaproteobacteria	Acetobacterales	Acetobacteraceae	Endobacter	Endobacter_unclassified	ASV_000067	0	0	18.4	0	4.6	0	0	192.4	0
Bacteria	Pseudomonadota	Gammaproteobacteria	Burkholderiales	Oxalobacteraceae	Massilia	Massilia_unclassified	ASV_000073	46.6	11.2	1.8	9.8	0	19.4	127.3333333	7.6	8.6
Bacteria	Pseudomonadota	Alphaproteobacteria	Rhizobiales	Beijerinckiaceae	Methylobacterium-Methylorubrum	Methylobacterium-Methylorubrum_unclassified	ASV_000062	22.8	40	17.8	6.8	0	22.4	22	0.6	12.4
Bacteria	Pseudomonadota	Gammaproteobacteria	Burkholderiales	Comamonadaceae	Delftia	Delftia_unclassified	ASV_000075	0	0	221.2	0	0	0	0	0	0
Bacteria	Pseudomonadota	Alphaproteobacteria	Caulobacterales	Caulobacteraceae	uncultured	uncultured_unclassified	ASV_000066	0	0.8	64.6	0	44.4	0	0	58.8	0
Bacteria	Pseudomonadota	Alphaproteobacteria	Acetobacterales	Acetobacteraceae	uncultured	uncultured_unclassified	ASV_000074	24.2	29.8	13.2	1.8	0.8	34	18.66666667	0	13.2
Bacteria	Pseudomonadota	Gammaproteobacteria	Burkholderiales	Oxalobacteraceae	Massilia	Massilia_unclassified	ASV_000090	54.2	2	0	34.8	1.6	6.4	28.66666667	0	7.8
Bacteria	Pseudomonadota	Alphaproteobacteria	Rhizobiales	Rhizobiaceae	Aureimonas	Aureimonas_unclassified	ASV_000084	53.6	25.2	0	15	0	10	7.666666667	0	20
Bacteria	Pseudomonadota	Alphaproteobacteria	Sphingomonadales	Sphingomonadaceae	Sphingomonas	Sphingomonas_unclassified	ASV_000095	34	1.4	0	32.4	0	15.4	4	0	37.8
Bacteria	Pseudomonadota	Alphaproteobacteria	Rhizobiales	Beijerinckiaceae	1174-901-12	1174-901-12_unclassified	ASV_000086	3.6	8.6	15.6	0	3.8	14.2	2.333333333	3.2	1.2
Bacteria	Pseudomonadota	Gammaproteobacteria	Enterobacterales	Erwiniaceae	Erwinia	Erwinia_unclassified	ASV_000103	7.6	0	0	113.4	0	1	14	0	1
Bacteria	Pseudomonadota	Alphaproteobacteria	Acetobacterales	Acetobacteraceae	Endobacter	Endobacter_unclassified	ASV_000102	0	0	11.8	0	11.2	0	0	94.6	0
Bacteria	Pseudomonadota	Alphaproteobacteria	Rhizobiales	Rhizobiaceae	Neorhizobium	Neorhizobium_unclassified	ASV_000104	52.2	4.6	0	12.2	0	0.4	5.666666667	0	35.2
Bacteria	Pseudomonadota	Alphaproteobacteria	Sphingomonadales	Sphingomonadaceae	Sphingomonas	Sphingomonas_unclassified	ASV_000118	21.8	0.6	1.4	0	4.4	0.8	0	46	0
Bacteria	Pseudomonadota	Alphaproteobacteria	Sphingomonadales	Sphingomonadaceae	Sphingomonas	Sphingomonas_unclassified	ASV_000098	27.6	3.8	1.2	23.6	0	9.4	3.333333333	0	26.4
Bacteria	Pseudomonadota	Alphaproteobacteria	Acetobacterales	Acetobacteraceae	Endobacter	Endobacter_unclassified	ASV_000115	0	0	19.2	0	1.2	0	0	89.8	0
Bacteria	Pseudomonadota	Alphaproteobacteria	Sphingomonadales	Sphingomonadaceae	Novosphingobium	Novosphingobium_unclassified	ASV_000097	16.2	42.2	0	8.2	0	0.8	5.333333333	0	16
Bacteria	Pseudomonadota	Alphaproteobacteria	Acetobacterales	Acetobacteraceae	Acetobacteraceae_unclassified	Acetobacteraceae_unclassified	ASV_000092	6	34.4	0	0.4	0	43.4	0	0	5.6
Bacteria	Pseudomonadota	Alphaproteobacteria	Caulobacterales	Caulobacteraceae	Caulobacteraceae_unclassified	Caulobacteraceae_unclassified	ASV_000111	0	0	38.4	0	9.2	0.8	0	8.6	0
Bacteria	Pseudomonadota	Alphaproteobacteria	Sphingomonadales	Sphingomonadaceae	Novosphingobium	Novosphingobium_unclassified	ASV_000083	0	72	5.2	0	0	4.4	0	0	2.6
Bacteria	Pseudomonadota	Alphaproteobacteria	Sphingomonadales	Sphingomonadaceae	Sphingomonas	Sphingomonas_unclassified	ASV_000089	0	39.2	35	0	0	11.2	0	0	1
Bacteria	Pseudomonadota	Alphaproteobacteria	Sphingomonadales	Sphingomonadaceae	Sphingoaurantiacus	Sphingoaurantiacus_unclassified	ASV_000099	0	0	34	0	19.2	0	0	38.8	0
Bacteria	Pseudomonadota	Gammaproteobacteria	Burkholderiales	Oxalobacteraceae	Massilia	Massilia_unclassified	ASV_000142	0.8	6.6	14.2	0	3.4	3.2	69.66666667	1	0
Bacteria	Pseudomonadota	Alphaproteobacteria	Sphingomonadales	Sphingomonadaceae	Sphingomonadaceae_unclassified	Sphingomonadaceae_unclassified	ASV_000117	17.2	20.2	0	5.8	0	14.4	6	0	17
Bacteria	Pseudomonadota	Alphaproteobacteria	Rhizobiales	Rhizobiaceae	Aureimonas	Aureimonas_unclassified	ASV_000131	26.6	3.6	0	14.2	0	1.8	0	0	6.8
Bacteria	Pseudomonadota	Alphaproteobacteria	Caulobacterales	Caulobacteraceae	uncultured	uncultured_unclassified	ASV_000132	0	0	3.6	0	13.8	0	0	30.2	0
Bacteria	Pseudomonadota	Alphaproteobacteria	Sphingomonadales	Sphingomonadaceae	Sphingomonas	Sphingomonas_unclassified	ASV_000129	42.2	9.8	0	9.6	0	5.2	0	0	8.2
Bacteria	Pseudomonadota	Alphaproteobacteria	Caulobacterales	Caulobacteraceae	uncultured	uncultured_unclassified	ASV_000154	0.4	0	0	0	1.2	0	0	75.8	0
Bacteria	Pseudomonadota	Alphaproteobacteria	Sphingomonadales	Sphingomonadaceae	Sphingomonadaceae_unclassified	Sphingomonadaceae_unclassified	ASV_000112	0	4.2	26.6	0	12.2	3.4	0	0	3.4
Bacteria	Pseudomonadota	Alphaproteobacteria	Acetobacterales	Acetobacteraceae	uncultured	uncultured_unclassified	ASV_000113	2.2	32.6	2.2	0	0	27.8	0	0	0
Bacteria	Pseudomonadota	Alphaproteobacteria	Sphingomonadales	Sphingomonadaceae	Sphingomonas	Sphingomonas_unclassified	ASV_000140	0.8	0	15.4	0	1.4	0	0	49.4	0
Bacteria	Pseudomonadota	Alphaproteobacteria	Rhizobiales	Beijerinckiaceae	1174-901-12	1174-901-12_unclassified	ASV_000116	0	1.2	19.2	0	25.8	0	0	9.6	0
Bacteria	Pseudomonadota	Gammaproteobacteria	Burkholderiales	Oxalobacteraceae	Janthinobacterium	Janthinobacterium_unclassified	ASV_000199	0	0	0	70.2	0	0	0	0	0
Bacteria	Pseudomonadota	Alphaproteobacteria	Acetobacterales	Acetobacteraceae	Endobacter	Endobacter_unclassified	ASV_000162	0	0	2.6	0	5.6	0	0	47.2	0
Bacteria	Pseudomonadota	Alphaproteobacteria	Rhizobiales	Beijerinckiaceae	1174-901-12	1174-901-12_unclassified	ASV_000158	0	0	0	0	8.4	0	0	48	0
Bacteria	Pseudomonadota	Alphaproteobacteria	Acetobacterales	Acetobacteraceae	Endobacter	Endobacter_unclassified	ASV_000165	0	0	7.8	0	0	0	0	51	0
Bacteria	Pseudomonadota	Alphaproteobacteria	Rhizobiales	Beijerinckiaceae	1174-901-12	1174-901-12_unclassified	ASV_000124	0	0	1.2	0	58.2	0	0	0	0
Bacteria	Pseudomonadota	Gammaproteobacteria	Burkholderiales	Burkholderiaceae	Burkholderia-Caballeronia-Paraburkholderia	Burkholderia-Caballeronia-Paraburkholderia_unclassified	ASV_000156	1	0	0	0	20.4	0	0	28	0
Bacteria	Pseudomonadota	Gammaproteobacteria	Burkholderiales	Burkholderiaceae	Robbsia	Robbsia_unclassified	ASV_000209	1.2	0	2.8	0	4.8	0	0	26	0
Bacteria	Pseudomonadota	Alphaproteobacteria	Rhizobiales	Beijerinckiaceae	1174-901-12	1174-901-12_unclassified	ASV_000193	0	0	10	0	1.2	0	0	26.8	0
Bacteria	Pseudomonadota	Alphaproteobacteria	Rhizobiales	Beijerinckiaceae	1174-901-12	1174-901-12_unclassified	ASV_000146	1	8.8	11.6	0	0	21.6	0	0	1
Bacteria	Pseudomonadota	Alphaproteobacteria	Rhizobiales	Beijerinckiaceae	1174-901-12	1174-901-12_unclassified	ASV_000170	0	0	13.8	0	23	0	0	8.2	0
Bacteria	Pseudomonadota	Alphaproteobacteria	Sphingomonadales	Sphingomonadaceae	Sphingomonas	Sphingomonas_unclassified	ASV_000130	0.4	12.6	16.8	0	2.8	6.6	0	3.4	1.6
Bacteria	Pseudomonadota	Alphaproteobacteria	Acetobacterales	Acetobacteraceae	Rhodopila	Rhodopila_unclassified	ASV_000134	0	0	0	0	48.2	0	0	0	0
Bacteria	Pseudomonadota	Gammaproteobacteria	Burkholderiales	Burkholderiales_unclassified	Burkholderiales_unclassified	Burkholderiales_unclassified	ASV_000153	0	0	7.2	0	32.8	0	0	4	0.2
Bacteria	Pseudomonadota	Alphaproteobacteria	Rhizobiales	Beijerinckiaceae	1174-901-12	1174-901-12_unclassified	ASV_000164	0	0	16.4	0	0	0	0	3	0
Bacteria	Pseudomonadota	Alphaproteobacteria	Caulobacterales	Caulobacteraceae	uncultured	uncultured_unclassified	ASV_000135	0	0	0	0	45.4	0	0	0	0
Bacteria	Pseudomonadota	Gammaproteobacteria	Burkholderiales	Oxalobacteraceae	Duganella	Duganella_unclassified	ASV_000259	0.2	0	0	36	0	0	0	0	7.8
Bacteria	Pseudomonadota	Gammaproteobacteria	Oceanospirillales	Halomonadaceae	Candidatus_Portiera	Candidatus_Portiera_unclassified	ASV_000172	0	0.8	0	0	0	38.8	0	0	0.6
Bacteria	Pseudomonadota	Alphaproteobacteria	Sphingomonadales	Sphingomonadaceae	Novosphingobium	Novosphingobium_unclassified	ASV_000181	2.2	17.8	0	0	0	1.2	0	0	6.2
Bacteria	Pseudomonadota	Gammaproteobacteria	Pseudomonadales	Pseudomonadaceae	Pseudomonas	Pseudomonas_unclassified	ASV_000242	0.8	0.2	0	35.8	0	0	0	0	2.4
Bacteria	Pseudomonadota	Alphaproteobacteria	Sphingomonadales	Sphingomonadaceae	Sphingomonadaceae_unclassified	Sphingomonadaceae_unclassified	ASV_000185	0	0	0.4	0	37.4	0	0	0	0
Bacteria	Pseudomonadota	Alphaproteobacteria	Caulobacterales	Caulobacteraceae	uncultured	uncultured_unclassified	ASV_000238	0	0	0.6	0	0	0	0	36.2	0
Bacteria	Pseudomonadota	Alphaproteobacteria	Sphingomonadales	Sphingomonadaceae	Sphingomonas	Sphingomonas_unclassified	ASV_000167	0.4	12.2	7	0	0	5.6	0	8	0
Bacteria	Pseudomonadota	Alphaproteobacteria	Acetobacterales	Acetobacteraceae	Acidiphilium	Acidiphilium_unclassified	ASV_000171	0	0	1	0	32	0	0	0	0
Bacteria	Pseudomonadota	Gammaproteobacteria	Burkholderiales	Comamonadaceae	Piscinibacter	Piscinibacter_unclassified	ASV_000169	0	12	0	0	6.4	15.4	0	0	2.4
Bacteria	Pseudomonadota	Alphaproteobacteria	Acetobacterales	Acetobacteraceae	uncultured	uncultured_unclassified	ASV_000160	0	6	28.2	0	1.2	0	0	0	0
Bacteria	Pseudomonadota	Alphaproteobacteria	Acetobacterales	Acetobacteraceae	Acetobacteraceae_unclassified	Acetobacteraceae_unclassified	ASV_000235	0	0	2.4	0	1.4	0	0	31.4	0
Bacteria	Pseudomonadota	Alphaproteobacteria	Sphingomonadales	Sphingomonadaceae	Sphingomonas	Sphingomonas_unclassified	ASV_000190	10.2	0	0	1.2	14.4	0.6	0	2.8	0
Bacteria	Pseudomonadota	Alphaproteobacteria	Rhodospirillales	uncultured	uncultured_unclassified	uncultured_unclassified	ASV_000216	6.6	11.6	0	0	0	7.6	2	0	1.8
Bacteria	Pseudomonadota	Alphaproteobacteria	Acetobacterales	Acetobacteraceae	uncultured	uncultured_unclassified	ASV_000206	0	0	0	0	29.6	0	0	4	0
Bacteria	Pseudomonadota	Alphaproteobacteria	Caulobacterales	Caulobacteraceae	Caulobacteraceae_unclassified	Caulobacteraceae_unclassified	ASV_000207	0	0.6	6	0	19.8	0.8	0	5.4	0
Bacteria	Pseudomonadota	Gammaproteobacteria	Pseudomonadales	Pseudomonadaceae	Pseudomonas	Pseudomonas_unclassified	ASV_000298	1.4	4.4	0	27.8	0	0	0	0	0
Bacteria	Pseudomonadota	Alphaproteobacteria	Rhizobiales	Beijerinckiaceae	Methylobacterium-Methylorubrum	Methylobacterium-Methylorubrum_unclassified	ASV_000254	9	0	0	6.8	0	0	0	0	0
Bacteria	Pseudomonadota	Alphaproteobacteria	Rhizobiales	Beijerinckiaceae	1174-901-12	1174-901-12_unclassified	ASV_000200	0	0	0	0	1	29.4	0	0	1.8
Bacteria	Pseudomonadota	Alphaproteobacteria	Caulobacterales	Caulobacteraceae	Caulobacteraceae_unclassified	Caulobacteraceae_unclassified	ASV_000208	0	0	0	0	17	0	0	13.8	0
Bacteria	Pseudomonadota	Alphaproteobacteria	Acetobacterales	Acetobacteraceae	Endobacter	Endobacter_unclassified	ASV_000270	0	0	6.8	0	3.2	0	0	22	0
Bacteria	Pseudomonadota	Alphaproteobacteria	Acetobacterales	Acetobacteraceae	Acetobacteraceae_unclassified	Acetobacteraceae_unclassified	ASV_000197	3.8	10.2	5.8	0.8	0.2	5.4	0	0.2	1.2
Bacteria	Pseudomonadota	Alphaproteobacteria	Rhizobiales	Devosiaceae	Devosiaceae_unclassified	Devosiaceae_unclassified	ASV_000205	0.4	0	0	0	30.2	0	0	0	0
Bacteria	Pseudomonadota	Gammaproteobacteria	Burkholderiales	Oxalobacteraceae	Massilia	Massilia_unclassified	ASV_000194	2.6	3.8	0	2.4	0	4.4	0	0	5.8
Bacteria	Pseudomonadota	Gammaproteobacteria	Enterobacterales	Enterobacteriaceae	Lelliottia	Lelliottia_unclassified	ASV_000267	0	0	0	30.6	0	0	0	0	0
Bacteria	Pseudomonadota	Alphaproteobacteria	Acetobacterales	Acetobacteraceae	Endobacter	Endobacter_unclassified	ASV_000268	0	0	8.2	0	2.8	0	0	6.8	0
Bacteria	Pseudomonadota	Alphaproteobacteria	Acetobacterales	Acetobacteraceae	Acetobacteraceae_unclassified	Acetobacteraceae_unclassified	ASV_000288	0	0	0	0	0	0	0	29.8	0
Bacteria	Pseudomonadota	Alphaproteobacteria	Rhizobiales	Beijerinckiaceae	Methylobacterium-Methylorubrum	Methylobacterium-Methylorubrum_unclassified	ASV_000204	0.8	7.6	3	0	11.6	1.8	0	0	0.8
Bacteria	Pseudomonadota	Alphaproteobacteria	Caulobacterales	Caulobacteraceae	Caulobacteraceae_unclassified	Caulobacteraceae_unclassified	ASV_000236	0	0	0	0	8.8	0	0	19.4	0
Bacteria	Pseudomonadota	Alphaproteobacteria	Acetobacterales	Acetobacteraceae	Rhodovastum	Rhodovastum_unclassified	ASV_000202	0	0	0	0	29	0	0	0	0
Bacteria	Pseudomonadota	Gammaproteobacteria	Burkholderiales	Comamonadaceae	Polaromonas	Polaromonas_unclassified	ASV_000328	0	0	0	0	0	0	0	0	0
Bacteria	Pseudomonadota	Alphaproteobacteria	Acetobacterales	Acetobacteraceae	Endobacter	Endobacter_unclassified	ASV_000302	0	0	0	0	0	0	0	28.2	0
Bacteria	Pseudomonadota	Alphaproteobacteria	Sphingomonadales	Sphingomonadaceae	Sphingomonas	Sphingomonas_unclassified	ASV_000203	0	0	0	0	28	0	0	0	0
Bacteria	Pseudomonadota	Gammaproteobacteria	Burkholderiales	Comamonadaceae	Comamonadaceae_unclassified	Comamonadaceae_unclassified	ASV_000201	0	0	0	0	27.6	0	0	0	0
Bacteria	Pseudomonadota	Alphaproteobacteria	Sphingomonadales	Sphingomonadaceae	Sphingomonas	Sphingomonas_unclassified	ASV_000348	11.4	0	0	5.4	0	1	0	0	8
Bacteria	Pseudomonadota	Alphaproteobacteria	Rhizobiales	Beijerinckiaceae	Methylobacterium-Methylorubrum	Methylobacterium-Methylorubrum_unclassified	ASV_000234	15.8	7.2	0	0	0	3	0	0	1.4
Bacteria	Pseudomonadota	Alphaproteobacteria	Rhizobiales	Beijerinckiaceae	Beijerinckiaceae_unclassified	Beijerinckiaceae_unclassified	ASV_000214	0	0	2.6	0	20.4	0	0	2.6	0
Bacteria	Pseudomonadota	Gammaproteobacteria	Burkholderiales	Burkholderiaceae	Robbsia	Robbsia_unclassified	ASV_000358	0.8	0	0	0	0	0	0	2	0
Bacteria	Pseudomonadota	Alphaproteobacteria	Rhizobiales	Rhizobiaceae	Allorhizobium-Neorhizobium-Pararhizobium-Rhizobium	Allorhizobium-Neorhizobium-Pararhizobium-Rhizobium_unclassified	ASV_000249	17.6	1.4	0	1.8	1.4	0.2	0	0	0
Bacteria	Pseudomonadota	Alphaproteobacteria	Sphingomonadales	Sphingomonadaceae	Sphingomonas	Sphingomonas_unclassified	ASV_000277	2.8	0	0	7	0	0	0	0	5
Bacteria	Pseudomonadota	Alphaproteobacteria	Acetobacterales	Acetobacteraceae	Roseomonas	Roseomonas_unclassified	ASV_000245	1	4.6	0	1	1	7.8	0	0	5.2
Bacteria	Pseudomonadota	Alphaproteobacteria	Acetobacterales	Acetobacteraceae	Acetobacteraceae_unclassified	Acetobacteraceae_unclassified	ASV_000222	0	0	0	0	19.6	0	0	5.2	0
Bacteria	Pseudomonadota	Alphaproteobacteria	Rhizobiales	Beijerinckiaceae	1174-901-12	1174-901-12_unclassified	ASV_000198	0	0	0	0	25	0	0	1	0
Bacteria	Pseudomonadota	Alphaproteobacteria	Caulobacterales	Caulobacteraceae	Caulobacteraceae_unclassified	Caulobacteraceae_unclassified	ASV_000195	0	4.2	21.4	0	0	0.2	0	0	0
Bacteria	Pseudomonadota	Alphaproteobacteria	Caulobacterales	Caulobacteraceae	uncultured	uncultured_unclassified	ASV_000308	0	0	0	0	1.6	0	0	24.2	0
Bacteria	Pseudomonadota	Alphaproteobacteria	Sphingomonadales	Sphingomonadaceae	Sphingomonas	Sphingomonas_unclassified	ASV_000228	0	0	0	0	25.6	0	0	0	0
Bacteria	Pseudomonadota	Alphaproteobacteria	Caulobacterales	Caulobacteraceae	Brevundimonas	Brevundimonas_unclassified	ASV_000382	4.8	0	0	12.2	0	0	0	0	8.4
Bacteria	Pseudomonadota	Alphaproteobacteria	Rhizobiales	Beijerinckiaceae	1174-901-12	1174-901-12_unclassified	ASV_000324	0	0	0	0	0	0	0	25	0
Bacteria	Pseudomonadota	Gammaproteobacteria	Enterobacterales	Erwiniaceae	Pantoea	Pantoea_unclassified	ASV_000290	8	1.6	0	12.2	0	0	2.333333333	0	0.4
Bacteria	Pseudomonadota	Gammaproteobacteria	Enterobacterales	Enterobacterales_unclassified	Enterobacterales_unclassified	Enterobacterales_unclassified	ASV_000449	0.6	0	0	4.6	0.2	0	0	0	19.2
Bacteria	Pseudomonadota	Alphaproteobacteria	Sphingomonadales	Sphingomonadaceae	Sphingomonadaceae_unclassified	Sphingomonadaceae_unclassified	ASV_000327	0	0	0	0	0	0	0	0	0
Bacteria	Pseudomonadota	Alphaproteobacteria	Rhizobiales	Rhizobiaceae	Aureimonas	Aureimonas_unclassified	ASV_000287	8.2	0	0	1.4	0	6.4	0	0	4
Bacteria	Pseudomonadota	Alphaproteobacteria	Acetobacterales	Acetobacteraceae	Acidiphilium	Acidiphilium_unclassified	ASV_000332	0	0	0.6	0	0	0	0	23.4	0
Bacteria	Pseudomonadota	Alphaproteobacteria	Rhizobiales	Beijerinckiaceae	1174-901-12	1174-901-12_unclassified	ASV_000356	0	0	0	0	1.2	0	0	0	0
Bacteria	Pseudomonadota	Gammaproteobacteria	Burkholderiales	Comamonadaceae	Mitsuaria	Mitsuaria_unclassified	ASV_000244	4.6	0	0	0	7.2	7.4	0	0	3
Bacteria	Pseudomonadota	Alphaproteobacteria	Acetobacterales	Acetobacteraceae	Acidiphilium	Acidiphilium_unclassified	ASV_000233	0.6	10.2	0.4	0.2	2.8	7	0	0	0.6
Bacteria	Pseudomonadota	Alphaproteobacteria	Caulobacterales	Caulobacteraceae	uncultured	uncultured_unclassified	ASV_000253	0	0	0	0	22	0	0	0	0
Bacteria	Pseudomonadota	Gammaproteobacteria	Gammaproteobacteria_unclassified	Gammaproteobacteria_unclassified	Gammaproteobacteria_unclassified	Gammaproteobacteria_unclassified	ASV_000377	4.4	1.6	1	0.2	0	0.8	3.666666667	0	2.2
Bacteria	Pseudomonadota	Gammaproteobacteria	Burkholderiales	Oxalobacteraceae	Massilia	Massilia_unclassified	ASV_000246	2.8	13.2	0	0	1	0	0	0	0
Bacteria	Pseudomonadota	Alphaproteobacteria	Sphingomonadales	Sphingomonadaceae	Sphingomonas	Sphingomonas_unclassified	ASV_000301	0	0	4.6	0	6	0	0	7	0
Bacteria	Pseudomonadota	Alphaproteobacteria	Sphingomonadales	Sphingomonadaceae	Sphingomonadaceae_unclassified	Sphingomonadaceae_unclassified	ASV_000221	0	4.6	1	0	10	2.6	0	0	1.4
Bacteria	Pseudomonadota	Alphaproteobacteria	Caulobacterales	Caulobacteraceae	uncultured	uncultured_unclassified	ASV_000260	0	1.6	5	0	11.4	0	0	1.2	0
Bacteria	Pseudomonadota	Alphaproteobacteria	Sphingomonadales	Sphingomonadaceae	Sphingomonas	Sphingomonas_unclassified	ASV_000372	0	0	0	0	0	0	0	9.6	0
Bacteria	Pseudomonadota	Alphaproteobacteria	Acetobacterales	Acetobacteraceae	Acetobacteraceae_unclassified	Acetobacteraceae_unclassified	ASV_000386	0	0	1.2	0	0	0	0	18.8	0
Bacteria	Pseudomonadota	Gammaproteobacteria	Burkholderiales	Comamonadaceae	Rhizobacter	Rhizobacter_unclassified	ASV_000297	0	0	2.4	0	9.6	0	0	7	0
Bacteria	Pseudomonadota	Alphaproteobacteria	Rhizobiales	Beijerinckiaceae	1174-901-12	1174-901-12_unclassified	ASV_000378	0	0	16.4	0	3	0	0	0	0
Bacteria	Pseudomonadota	Alphaproteobacteria	Rhizobiales	Rhizobiaceae	Rhizobiaceae_unclassified	Rhizobiaceae_unclassified	ASV_000367	9.2	2.2	0	1.6	0	0.6	0	0	5.2
Bacteria	Pseudomonadota	Alphaproteobacteria	Rhizobiales	Beijerinckiaceae	1174-901-12	1174-901-12_unclassified	ASV_000431	0	0	0	0	0	0	0	0	0
Bacteria	Pseudomonadota	Alphaproteobacteria	Sphingomonadales	Sphingomonadaceae	Polymorphobacter	Polymorphobacter_unclassified	ASV_000264	0	0	0	0	16.2	0	0	0	0
Bacteria	Pseudomonadota	Alphaproteobacteria	Rhizobiales	Rhizobiaceae	Neorhizobium	Neorhizobium_unclassified	ASV_000518	2.6	0	0	15.6	0	0	0	0	0
Bacteria	Pseudomonadota	Alphaproteobacteria	Rhizobiales	Beijerinckiaceae	Methylocella	Methylocella_unclassified	ASV_000436	0	0	0	0	0	0	0	18.2	0
Bacteria	Pseudomonadota	Alphaproteobacteria	Sphingomonadales	Sphingomonadaceae	Sphingomonas	Sphingomonas_unclassified	ASV_000455	2	0	0	6.6	0	0	0.333333333	0	7.4
Bacteria	Pseudomonadota	Alphaproteobacteria	Sphingomonadales	Sphingomonadaceae	Sphingomonas	Sphingomonas_unclassified	ASV_000281	0	0	15	0	0.2	0	0	0	0
Bacteria	Pseudomonadota	Alphaproteobacteria	Sphingomonadales	Sphingomonadaceae	Sphingomonadaceae_unclassified	Sphingomonadaceae_unclassified	ASV_000292	0	0	5.6	0	10.6	0	0	1.8	0
Bacteria	Pseudomonadota	Gammaproteobacteria	Burkholderiales	Comamonadaceae	Comamonadaceae_unclassified	Comamonadaceae_unclassified	ASV_000426	0	2.2	0	0	0	0	0	0	15.6
Bacteria	Pseudomonadota	Alphaproteobacteria	Rhizobiales	Beijerinckiaceae	Beijerinckiaceae_unclassified	Beijerinckiaceae_unclassified	ASV_000285	0	0	0	0	17.6	0	0	0	0
Bacteria	Pseudomonadota	Gammaproteobacteria	Burkholderiales	Comamonadaceae	Rhizobacter	Rhizobacter_unclassified	ASV_000361	0	0	0	0	4	11.4	0	0	0
Bacteria	Pseudomonadota	Gammaproteobacteria	Burkholderiales	Burkholderiaceae	Ralstonia	Ralstonia_unclassified	ASV_000408	0	0	17.6	0	0	0	0	0	0
Bacteria	Pseudomonadota	Gammaproteobacteria	Burkholderiales	Oxalobacteraceae	Rugamonas	Rugamonas_unclassified	ASV_000686	1	0	0	16.6	0	0	0	0	0
Bacteria	Pseudomonadota	Alphaproteobacteria	Rickettsiales	Rickettsiaceae	Candidatus_Trichorickettsia	Candidatus_Trichorickettsia_unclassified	ASV_000389	3.2	1.6	0	1	0	5.8	2.666666667	0	3.2
Bacteria	Pseudomonadota	Alphaproteobacteria	Caulobacterales	Caulobacteraceae	uncultured	uncultured_unclassified	ASV_000443	0	0	3.6	0	0	0	0	13.8	0
Bacteria	Pseudomonadota	Alphaproteobacteria	Sphingomonadales	Sphingomonadaceae	Sphingomonas	Sphingomonas_unclassified	ASV_000262	0	13.8	1.6	0	0	0	0	0	1.8
Bacteria	Pseudomonadota	Alphaproteobacteria	Rhizobiales	Beijerinckiaceae	1174-901-12	1174-901-12_unclassified	ASV_000312	0	10.8	0	0	0	4.4	0	0	0
Bacteria	Pseudomonadota	Alphaproteobacteria	Caulobacterales	Caulobacteraceae	uncultured	uncultured_unclassified	ASV_000278	0	0	0	0	14.4	0	0	1.6	0
Bacteria	Pseudomonadota	Alphaproteobacteria	Rhizobiales	Beijerinckiaceae	Beijerinckiaceae_unclassified	Beijerinckiaceae_unclassified	ASV_000282	0	0	0	0	17	0	0	0	0
Bacteria	Pseudomonadota	Alphaproteobacteria	Acetobacterales	Acetobacteraceae	uncultured	uncultured_unclassified	ASV_000272	0	3.2	6	0	3.8	0.6	0	0	0
Bacteria	Pseudomonadota	Alphaproteobacteria	Acetobacterales	Acetobacteraceae	Acetobacteraceae_unclassified	Acetobacteraceae_unclassified	ASV_000300	0	0	0	0	12.2	0	0	4.6	0
Bacteria	Pseudomonadota	Alphaproteobacteria	Rhizobiales	Beijerinckiaceae	1174-901-12	1174-901-12_unclassified	ASV_000345	0	0.4	5	0	8	0	0	0	0
Bacteria	Pseudomonadota	Alphaproteobacteria	Rhizobiales	Beijerinckiaceae	Methylobacterium-Methylorubrum	Methylobacterium-Methylorubrum_unclassified	ASV_000330	7.2	1.2	0.8	3.2	0	0	0	0	0
Bacteria	Pseudomonadota	Gammaproteobacteria	Burkholderiales	Oxalobacteraceae	Massilia	Massilia_unclassified	ASV_000595	0	1	0	0	0	1.2	16.66666667	0	0
Bacteria	Pseudomonadota	Alphaproteobacteria	Acetobacterales	Acetobacteraceae	Acetobacteraceae_unclassified	Acetobacteraceae_unclassified	ASV_000252	0	8	4.8	0	0	2.6	0	0	0.8
Bacteria	Pseudomonadota	Alphaproteobacteria	Sphingomonadales	Sphingomonadaceae	Sphingomonas	Sphingomonas_unclassified	ASV_000473	0	0	0	0	1.8	0	0	14.4	0
Bacteria	Pseudomonadota	Alphaproteobacteria	Sphingomonadales	Sphingomonadaceae	Sphingomonas	Sphingomonas_unclassified	ASV_000374	2.6	3.8	0	7.8	0	0	0	0	0
Bacteria	Pseudomonadota	Alphaproteobacteria	Sphingomonadales	Sphingomonadaceae	Sphingomonas	Sphingomonas_unclassified	ASV_000344	4.8	0	0	0	0	9	0	0	1.4
Bacteria	Pseudomonadota	Gammaproteobacteria	Burkholderiales	Comamonadaceae	Comamonadaceae_unclassified	Comamonadaceae_unclassified	ASV_000341	1	0	0.2	0	11	0	0	0	0
Bacteria	Pseudomonadota	Alphaproteobacteria	Rhizobiales	Beijerinckiaceae	1174-901-12	1174-901-12_unclassified	ASV_000371	0	6.8	3.8	0	0	1	0	0	0
Bacteria	Pseudomonadota	Alphaproteobacteria	Rhizobiales	Rhizobiaceae	Aurantimonas	Aurantimonas_unclassified	ASV_000514	4	0	0	3.2	0	0	0	0	0
Bacteria	Pseudomonadota	Alphaproteobacteria	Rhizobiales	Beijerinckiaceae	Beijerinckiaceae_unclassified	Beijerinckiaceae_unclassified	ASV_000430	0.6	0.2	1.2	0	3.6	0	0	5.2	0
Bacteria	Pseudomonadota	Gammaproteobacteria	Burkholderiales	Oxalobacteraceae	Duganella	Duganella_unclassified	ASV_000417	0.6	3.2	0	1.2	0	0.2	1.333333333	0	8.2
Bacteria	Pseudomonadota	Gammaproteobacteria	Burkholderiales	Oxalobacteraceae	uncultured	uncultured_unclassified	ASV_000491	0	0	0	12	0.4	0	0	0	0
Bacteria	Pseudomonadota	Gammaproteobacteria	Burkholderiales	Burkholderiaceae	Robbsia	Robbsia_unclassified	ASV_000433	9.2	0	0	0	0	0	0	4.6	0
Bacteria	Pseudomonadota	Alphaproteobacteria	Rhizobiales	Beijerinckiaceae	1174-901-12	1174-901-12_unclassified	ASV_000336	0	0	0	0	12.2	0	0	0	0
Bacteria	Pseudomonadota	Alphaproteobacteria	Rhizobiales	Beijerinckiaceae	1174-901-12	1174-901-12_unclassified	ASV_000326	0	0	2	0	9	0	0	2.4	0
Bacteria	Pseudomonadota	Alphaproteobacteria	Rhizobiales	Beijerinckiaceae	1174-901-12	1174-901-12_unclassified	ASV_000383	0	0	0.4	0	9.8	0	0	0.6	0
Bacteria	Pseudomonadota	Alphaproteobacteria	Acetobacterales	Acetobacteraceae	Endobacter	Endobacter_unclassified	ASV_000424	0	0	1.8	0	7.2	0	0	4.4	0
Bacteria	Pseudomonadota	Alphaproteobacteria	Acetobacterales	Acetobacteraceae	Acetobacteraceae_unclassified	Acetobacteraceae_unclassified	ASV_000486	0	0	0	0	0	0	0	13.2	0
Bacteria	Pseudomonadota	Gammaproteobacteria	Xanthomonadales	Xanthomonadaceae	Stenotrophomonas	Stenotrophomonas_unclassified	ASV_000562	0	0	0	3.2	0	0	0	0	10
Bacteria	Pseudomonadota	Alphaproteobacteria	Sphingomonadales	Sphingomonadaceae	Sphingomonas	Sphingomonas_unclassified	ASV_000349	9.2	0	0	0	2.4	1.4	0	0	0
Bacteria	Pseudomonadota	Alphaproteobacteria	Acetobacterales	Acetobacteraceae	uncultured	uncultured_unclassified	ASV_000365	0	0	0	0	13	0	0	0	0
Bacteria	Pseudomonadota	Alphaproteobacteria	Acetobacterales	Acetobacteraceae	Acetobacteraceae_unclassified	Acetobacteraceae_unclassified	ASV_000375	0	0	0	0	12	0	0	1	0
Bacteria	Pseudomonadota	Gammaproteobacteria	Burkholderiales	Comamonadaceae	Comamonadaceae_unclassified	Comamonadaceae_unclassified	ASV_000395	5.2	0	0	0	0.6	4	0	0	0
Bacteria	Pseudomonadota	Alphaproteobacteria	Rhizobiales	Beijerinckiaceae	Beijerinckiaceae_unclassified	Beijerinckiaceae_unclassified	ASV_000354	0	0	0	0	12.4	0	0	0	0
Bacteria	Pseudomonadota	Gammaproteobacteria	Pseudomonadales	Pseudomonadaceae	Pseudomonas	Pseudomonas_unclassified	ASV_000522	0	0	0	7.6	0	0	0	0.4	0
Bacteria	Pseudomonadota	Alphaproteobacteria	Acetobacterales	Acetobacteraceae	uncultured	uncultured_unclassified	ASV_000347	0	0	1.8	0	4.4	0	0	5.6	0.6
Bacteria	Pseudomonadota	Alphaproteobacteria	Rhizobiales	Beijerinckiaceae	1174-901-12	1174-901-12_unclassified	ASV_000384	0	0	0.8	0	11.6	0	0	0	0
Bacteria	Pseudomonadota	Gammaproteobacteria	Burkholderiales	Comamonadaceae	Variovorax	Variovorax_unclassified	ASV_000527	0	2.6	0	0	0	2	0	0	7.8
Bacteria	Pseudomonadota	Alphaproteobacteria	Rhizobiales	Beijerinckiaceae	Methylocella	Methylocella_unclassified	ASV_000483	0	0	5.4	0	1.4	0	0	5.2	0
Bacteria	Pseudomonadota	Alphaproteobacteria	Rhizobiales	Beijerinckiaceae	1174-901-12	1174-901-12_unclassified	ASV_000343	0	0	0.8	0	11	0	0	0	0
Bacteria	Pseudomonadota	Alphaproteobacteria	Sphingomonadales	Sphingomonadaceae	Polymorphobacter	Polymorphobacter_unclassified	ASV_000418	0	2.6	1	0	3.8	0	0	0	1.6
Bacteria	Pseudomonadota	Alphaproteobacteria	Acetobacterales	Acetobacteraceae	uncultured	uncultured_unclassified	ASV_000350	0	0.6	11	0	0	0	0	0	0
Bacteria	Pseudomonadota	Alphaproteobacteria	Acetobacterales	Acetobacteraceae	Acidiphilium	Acidiphilium_unclassified	ASV_000406	0	1.6	4.8	0	5.2	0	0	0	0
Bacteria	Pseudomonadota	Alphaproteobacteria	Acetobacterales	Acetobacteraceae	Acetobacteraceae_unclassified	Acetobacteraceae_unclassified	ASV_000423	0	0	0.2	0	2.6	0	0	8.4	0
Bacteria	Pseudomonadota	Gammaproteobacteria	Diplorickettsiales	Diplorickettsiaceae	uncultured	uncultured_unclassified	ASV_000470	0	0	0.8	0	2.8	0	0	5.2	0
Bacteria	Pseudomonadota	Alphaproteobacteria	Rhizobiales	Beijerinckiaceae	1174-901-12	1174-901-12_unclassified	ASV_000351	0	0	0	0	11.4	0	0	0	0
Bacteria	Pseudomonadota	Alphaproteobacteria	Acetobacterales	Acetobacteraceae	Acidiphilium	Acidiphilium_unclassified	ASV_000359	0	4.4	1.2	0	0.8	3.6	0	0.6	0
Bacteria	Pseudomonadota	Alphaproteobacteria	Sphingomonadales	Sphingomonadaceae	Sphingomonas	Sphingomonas_unclassified	ASV_000429	0	0	0	0	9.6	0	0	0	0
Bacteria	Pseudomonadota	Alphaproteobacteria	Rhizobiales	Beijerinckiaceae	Beijerinckiaceae_unclassified	Beijerinckiaceae_unclassified	ASV_000366	0	0	0	0	9.2	0	0	2	0
Bacteria	Pseudomonadota	Alphaproteobacteria	Sphingomonadales	Sphingomonadaceae	Sphingomonas	Sphingomonas_unclassified	ASV_000537	0	0	9.4	0	0	0	0	1.8	0
Bacteria	Pseudomonadota	Gammaproteobacteria	Burkholderiales	Burkholderiaceae	Burkholderia-Caballeronia-Paraburkholderia	Burkholderia-Caballeronia-Paraburkholderia_unclassified	ASV_000621	0	0	0	0	0	0	0	0	0
Bacteria	Pseudomonadota	Alphaproteobacteria	Rhizobiales	Beijerinckiaceae	1174-901-12	1174-901-12_unclassified	ASV_000447	0	2.4	0	0	0.4	2.4	0	5.8	0
Bacteria	Pseudomonadota	Alphaproteobacteria	Sphingomonadales	Sphingomonadaceae	Sphingomonas	Sphingomonas_unclassified	ASV_000360	0	5	0	0	0	5.8	0	0	0
Bacteria	Pseudomonadota	Alphaproteobacteria	Sphingomonadales	Sphingomonadaceae	Sphingomonas	Sphingomonas_unclassified	ASV_000422	0	7.8	0.8	0	1.2	0.4	0	0	0
Bacteria	Pseudomonadota	Alphaproteobacteria	Sphingomonadales	Sphingomonadaceae	Novosphingobium	Novosphingobium_unclassified	ASV_000737	1	0	0	9.2	0	0	0	0	0
Bacteria	Pseudomonadota	Alphaproteobacteria	Acetobacterales	Acetobacteraceae	Rhodopila	Rhodopila_unclassified	ASV_000457	0	0	2.2	0	0.8	0	0	5	0
Bacteria	Pseudomonadota	Alphaproteobacteria	Acetobacterales	Acetobacteraceae	Acidocella	Acidocella_unclassified	ASV_000592	0	0	3.2	0	0	0	0	6.8	0
Bacteria	Pseudomonadota	Alphaproteobacteria	Acetobacterales	Acetobacteraceae	Acidiphilium	Acidiphilium_unclassified	ASV_000370	0	0	0	0	9.8	0	0	0	0
Bacteria	Pseudomonadota	Alphaproteobacteria	Sphingomonadales	Sphingomonadaceae	Polymorphobacter	Polymorphobacter_unclassified	ASV_000369	0	0	0	0	9.6	0	0	0	0
Bacteria	Pseudomonadota	Alphaproteobacteria	Sphingomonadales	Sphingomonadaceae	Novosphingobium	Novosphingobium_unclassified	ASV_000399	0	0	7.4	0	1	0	0	0	0
Bacteria	Pseudomonadota	Alphaproteobacteria	Acetobacterales	Acetobacteraceae	Acetobacteraceae_unclassified	Acetobacteraceae_unclassified	ASV_000558	0	0	0.6	0	0	0	0	8.6	0
Bacteria	Pseudomonadota	Alphaproteobacteria	Sphingomonadales	Sphingomonadaceae	MN_122.2a	MN_122.2a_unclassified	ASV_000689	0	0	0	0	0	0	0	0	0
Bacteria	Pseudomonadota	Alphaproteobacteria	Sphingomonadales	Sphingomonadaceae	Sphingomonadaceae_unclassified	Sphingomonadaceae_unclassified	ASV_000400	0	0	0	0	9	0	0	0	0
Bacteria	Pseudomonadota	Alphaproteobacteria	Sphingomonadales	Sphingomonadaceae	Sphingomonas	Sphingomonas_unclassified	ASV_000687	0	0	2.4	0	1	0	0	0	0
Bacteria	Pseudomonadota	Alphaproteobacteria	Rhizobiales	Beijerinckiaceae	1174-901-12	1174-901-12_unclassified	ASV_000776	0	0	0	0	0	0	0	0	0
Bacteria	Pseudomonadota	Alphaproteobacteria	Acetobacterales	Acetobacteraceae	Rhodopila	Rhodopila_unclassified	ASV_000488	0	0.8	1.2	0	6.4	0.4	0	0	0
Bacteria	Pseudomonadota	Alphaproteobacteria	Rhizobiales	Beijerinckiaceae	Psychroglaciecola	Psychroglaciecola_unclassified	ASV_000496	0	0	0	0	8.8	0	0	0	0
Bacteria	Pseudomonadota	Alphaproteobacteria	Sphingomonadales	Sphingomonadaceae	Sphingomonas	Sphingomonas_unclassified	ASV_000499	0	0	5.8	0	3	0	0	0	0
Bacteria	Pseudomonadota	Alphaproteobacteria	Sphingomonadales	Sphingomonadaceae	Sphingomonadaceae_unclassified	Sphingomonadaceae_unclassified	ASV_000515	1	0	0	0	0	7.6	0	0	0
Bacteria	Pseudomonadota	Alphaproteobacteria	Acetobacterales	Acetobacteraceae	Acetobacteraceae_unclassified	Acetobacteraceae_unclassified	ASV_000516	0	0	5.4	0	1	0	0	1.8	0
Bacteria	Pseudomonadota	Alphaproteobacteria	Rhizobiales	Beijerinckiaceae	1174-901-12	1174-901-12_unclassified	ASV_000741	0	0	0	0	0	0	0	0	0
Bacteria	Pseudomonadota	Alphaproteobacteria	Acetobacterales	Acetobacteraceae	Rhodopila	Rhodopila_unclassified	ASV_000445	0	0	0.4	0	7.4	0	0	0.6	0
Bacteria	Pseudomonadota	Alphaproteobacteria	Acetobacterales	Acetobacteraceae	Rhodopila	Rhodopila_unclassified	ASV_000511	0	0	0	0	8.4	0	0	0	0
Bacteria	Pseudomonadota	Alphaproteobacteria	Acetobacterales	Acetobacteraceae	Roseomonas	Roseomonas_unclassified	ASV_000559	2	0	0	3.2	0	0	0	0	2.2
Bacteria	Pseudomonadota	Alphaproteobacteria	Rhizobiales	Beijerinckiaceae	1174-901-12	1174-901-12_unclassified	ASV_000632	0	0	0	0	0	0	0	8.4	0
Bacteria	Pseudomonadota	Alphaproteobacteria	Acetobacterales	Acetobacteraceae	Acetobacteraceae_unclassified	Acetobacteraceae_unclassified	ASV_000675	0	0	1	0	0	0	0	6.6	0
Bacteria	Pseudomonadota	Alphaproteobacteria	Sphingomonadales	Sphingomonadaceae	Sphingomonas	Sphingomonas_unclassified	ASV_000536	0	0	0	0	0	8	0	0	0
Bacteria	Pseudomonadota	Alphaproteobacteria	Acetobacterales	Acetobacteraceae	Acidiphilium	Acidiphilium_unclassified	ASV_000498	0	2.6	0	0	5.2	0	0	0	0
Bacteria	Pseudomonadota	Alphaproteobacteria	Sphingomonadales	Sphingomonadaceae	Sphingomonas	Sphingomonas_unclassified	ASV_000588	0	0	4	0	0	0	0	2.4	0
Bacteria	Pseudomonadota	Alphaproteobacteria	Caulobacterales	Caulobacteraceae	uncultured	uncultured_unclassified	ASV_000448	0	0	4	0	0	0	0	3.6	0
Bacteria	Pseudomonadota	Alphaproteobacteria	Sphingomonadales	Sphingomonadaceae	Sphingomonas	Sphingomonas_unclassified	ASV_000480	2	4.2	0	0.6	0	0	0	0	0.8
Bacteria	Pseudomonadota	Alphaproteobacteria	Rhizobiales	Rhizobiaceae	Allorhizobium-Neorhizobium-Pararhizobium-Rhizobium	Allorhizobium-Neorhizobium-Pararhizobium-Rhizobium_unclassified	ASV_000539	6.4	0	0	1.2	0	0	0	0	0
Bacteria	Pseudomonadota	Gammaproteobacteria	Burkholderiales	Oxalobacteraceae	Massilia	Massilia_unclassified	ASV_001023	0	0	0	7.6	0	0	0	0	0
Bacteria	Pseudomonadota	Alphaproteobacteria	Caulobacterales	Caulobacteraceae	uncultured	uncultured_unclassified	ASV_000458	0	0	0.2	0	7	0	0	0	0
Bacteria	Pseudomonadota	Alphaproteobacteria	Acetobacterales	Acetobacteraceae	uncultured	uncultured_unclassified	ASV_000601	0	0	0	0	7.2	0	0	0	0
Bacteria	Pseudomonadota	Alphaproteobacteria	Sphingomonadales	Sphingomonadaceae	Sphingomonas	Sphingomonas_unclassified	ASV_000646	0	0	3.8	0	3.2	0	0	0	0
Bacteria	Pseudomonadota	Alphaproteobacteria	Sphingomonadales	Sphingomonadaceae	Sphingomonadaceae_unclassified	Sphingomonadaceae_unclassified	ASV_000575	0	0	5.4	0	1.2	0	0	0	0
Bacteria	Pseudomonadota	Alphaproteobacteria	Caulobacterales	Caulobacteraceae	uncultured	uncultured_unclassified	ASV_000579	0	0	0	0	6.8	0	0	0	0
Bacteria	Pseudomonadota	Alphaproteobacteria	Sphingomonadales	Sphingomonadaceae	Sphingomonas	Sphingomonas_unclassified	ASV_000669	0	0	4.6	0	2.2	0	0	0	0
Bacteria	Pseudomonadota	Alphaproteobacteria	Acetobacterales	Acetobacteraceae	Acidiphilium	Acidiphilium_unclassified	ASV_000735	0	0	0	0	0	0	0	0	0
Bacteria	Pseudomonadota	Gammaproteobacteria	Burkholderiales	Comamonadaceae	Piscinibacter	Piscinibacter_unclassified	ASV_000501	0	0	0	0	6.6	0	0	0	0
Bacteria	Pseudomonadota	Alphaproteobacteria	Rhizobiales	Xanthobacteraceae	Rhodopseudomonas	Rhodopseudomonas_unclassified	ASV_000508	0	0	0	0	6.6	0	0	0	0
Bacteria	Pseudomonadota	Alphaproteobacteria	Acetobacterales	Acetobacteraceae	Acetobacteraceae_unclassified	Acetobacteraceae_unclassified	ASV_000507	0	1.6	2.8	0	0	0.4	0	0	0
Bacteria	Pseudomonadota	Alphaproteobacteria	Rhizobiales	Xanthobacteraceae	Xanthobacteraceae_unclassified	Xanthobacteraceae_unclassified	ASV_000582	0	0	0	0	6.6	0	0	0	0
Bacteria	Pseudomonadota	Gammaproteobacteria	Pseudomonadales	Pseudomonadaceae	Pseudomonas	Pseudomonas_unclassified	ASV_000682	0.8	0.6	0	5.2	0	0	0	0	0
Bacteria	Pseudomonadota	Gammaproteobacteria	Burkholderiales	Oxalobacteraceae	Massilia	Massilia_unclassified	ASV_000926	0	0	0	6.6	0	0	0	0	0
Bacteria	Pseudomonadota	Gammaproteobacteria	Burkholderiales	Comamonadaceae	Piscinibacter	Piscinibacter_unclassified	ASV_000578	0	0	0	0	6.4	0	0	0	0
Bacteria	Pseudomonadota	Alphaproteobacteria	Caulobacterales	Caulobacteraceae	uncultured	uncultured_unclassified	ASV_000643	0	0	4.8	0	0	0	0	1.6	0
Bacteria	Pseudomonadota	Alphaproteobacteria	Sphingomonadales	Sphingomonadaceae	Sphingomonadaceae_unclassified	Sphingomonadaceae_unclassified	ASV_000541	0	0	2.2	0	3.8	0	0	0.2	0
Bacteria	Pseudomonadota	Alphaproteobacteria	Sphingomonadales	Sphingomonadaceae	Sphingomonadaceae_unclassified	Sphingomonadaceae_unclassified	ASV_000550	0	1.8	0	0	0	2	0	0	2.4
Bacteria	Pseudomonadota	Alphaproteobacteria	Elsterales	uncultured	uncultured_unclassified	uncultured_unclassified	ASV_000569	0	0	1.8	0	0.8	0	0	3.6	0
Bacteria	Pseudomonadota	Alphaproteobacteria	Sphingomonadales	Sphingomonadaceae	Sphingomonadaceae_unclassified	Sphingomonadaceae_unclassified	ASV_000606	0	2.6	0	0	0	3.6	0	0	0
Bacteria	Pseudomonadota	Gammaproteobacteria	Xanthomonadales	Rhodanobacteraceae	Rhodanobacteraceae_unclassified	Rhodanobacteraceae_unclassified	ASV_000612	0	0	0	0	2.4	0	0	3.8	0
Bacteria	Pseudomonadota	Gammaproteobacteria	Oceanospirillales	Halomonadaceae	Halomonas	Halomonas_unclassified	ASV_000734	0	0	2.8	0	0	0	0	0	0
Bacteria	Pseudomonadota	Alphaproteobacteria	Acetobacterales	Acetobacteraceae	Acidiphilium	Acidiphilium_unclassified	ASV_000463	0	0.2	5	0	0.8	0	0	0	0
Bacteria	Pseudomonadota	Alphaproteobacteria	Rhizobiales	Rhizobiaceae	Allorhizobium-Neorhizobium-Pararhizobium-Rhizobium	Allorhizobium-Neorhizobium-Pararhizobium-Rhizobium_unclassified	ASV_000607	0.6	0.4	0	1.8	0	0	0.333333333	0	3
Bacteria	Pseudomonadota	Alphaproteobacteria	Sphingomonadales	Sphingomonadaceae	Sphingomonas	Sphingomonas_unclassified	ASV_000729	0	0	1.2	0	0	0	0	3	0
Bacteria	Pseudomonadota	Alphaproteobacteria	Sphingomonadales	Sphingomonadaceae	Sphingomonas	Sphingomonas_unclassified	ASV_000769	0	3.6	0	0	0	0	4	0	0
Bacteria	Pseudomonadota	Alphaproteobacteria	Rhizobiales	Beijerinckiaceae	1174-901-12	1174-901-12_unclassified	ASV_000598	0	0	2.2	0	2.8	0	0	0.8	0
Bacteria	Pseudomonadota	Alphaproteobacteria	Rhizobiales	Devosiaceae	Devosia	Devosia_unclassified	ASV_000637	0	0	3.2	0	2.6	0	0	0	0
Bacteria	Pseudomonadota	Alphaproteobacteria	Sphingomonadales	Sphingomonadaceae	Sphingomonadaceae_unclassified	Sphingomonadaceae_unclassified	ASV_000571	0	4.6	0	0	0	1	0	0	0
Bacteria	Pseudomonadota	Alphaproteobacteria	Sphingomonadales	Sphingomonadaceae	Sphingomonadaceae_unclassified	Sphingomonadaceae_unclassified	ASV_000711	0	0	0	0	1	0	0	0.4	0
Bacteria	Pseudomonadota	Alphaproteobacteria	Sphingomonadales	Sphingomonadaceae	Sphingomonas	Sphingomonas_unclassified	ASV_000843	0	0	0	0	0	0	0	0	0
Bacteria	Pseudomonadota	Alphaproteobacteria	Rhizobiales	Beijerinckiaceae	1174-901-12	1174-901-12_unclassified	ASV_000476	0	1.6	3.8	0	0	0	0	0	0
Bacteria	Pseudomonadota	Alphaproteobacteria	Sphingomonadales	Sphingomonadaceae	Sphingomonadaceae_unclassified	Sphingomonadaceae_unclassified	ASV_000617	0	0	1.2	0	3	1.2	0	0	0
Bacteria	Pseudomonadota	Alphaproteobacteria	Sphingomonadales	Sphingomonadaceae	Sphingomonas	Sphingomonas_unclassified	ASV_000698	0	0	0	0	4	0	0	1.4	0
Bacteria	Pseudomonadota	Alphaproteobacteria	Sphingomonadales	Sphingomonadaceae	Sphingomonas	Sphingomonas_unclassified	ASV_000712	5	0	0	0.4	0	0	0	0	0
Bacteria	Pseudomonadota	Alphaproteobacteria	Sphingomonadales	Sphingomonadaceae	Sphingomonas	Sphingomonas_unclassified	ASV_000520	0	0	0	0	5	0	0	0	0
Bacteria	Pseudomonadota	Alphaproteobacteria	Sphingomonadales	Sphingomonadaceae	Sphingomonadaceae_unclassified	Sphingomonadaceae_unclassified	ASV_000638	0	0	0.2	0	4.8	0	0	0	0
Bacteria	Pseudomonadota	Alphaproteobacteria	Sphingomonadales	Sphingomonadaceae	Sphingomonas	Sphingomonas_unclassified	ASV_000677	0	0	0	0	5	0	0	0	0
Bacteria	Pseudomonadota	Alphaproteobacteria	Acetobacterales	Acetobacteraceae	Acidisoma	Acidisoma_unclassified	ASV_000684	0	0	0	0	5	0	0	0	0
Bacteria	Pseudomonadota	Alphaproteobacteria	Rhizobiales	Beijerinckiaceae	Methylocella	Methylocella_unclassified	ASV_000760	0	0	0	0	0	0	0	5	0
Bacteria	Pseudomonadota	Alphaproteobacteria	Rhodobacterales	Rhodobacteraceae	Rubellimicrobium	Rubellimicrobium_unclassified	ASV_000827	2.6	0	0	1.2	0	0	0	0	0.8
Bacteria	Pseudomonadota	Alphaproteobacteria	Sphingomonadales	Sphingomonadaceae	Sphingomonadaceae_unclassified	Sphingomonadaceae_unclassified	ASV_000593	0	0	0	0	4.8	0	0	0	0
Bacteria	Pseudomonadota	Alphaproteobacteria	Acetobacterales	Acetobacteraceae	Acidiphilium	Acidiphilium_unclassified	ASV_000616	0	2	0	0	0	2.4	0	0	0
Bacteria	Pseudomonadota	Alphaproteobacteria	Sphingomonadales	Sphingomonadaceae	Sphingomonas	Sphingomonas_unclassified	ASV_000809	1.2	1	0	2.6	0	0	0	0	0
Bacteria	Pseudomonadota	Alphaproteobacteria	Rhizobiales	Beijerinckiaceae	1174-901-12	1174-901-12_unclassified	ASV_000834	0	0	0	0	0	0	0	4.8	0
Bacteria	Pseudomonadota	Proteobacteria_unclassified	Proteobacteria_unclassified	Proteobacteria_unclassified	Proteobacteria_unclassified	Proteobacteria_unclassified	ASV_001020	0.2	0	0	0	0	0	1.333333333	0	2
Bacteria	Pseudomonadota	Alphaproteobacteria	Rhizobiales	Beijerinckiaceae	1174-901-12	1174-901-12_unclassified	ASV_000594	0	0	0	0	4.6	0	0	0	0
Bacteria	Pseudomonadota	Alphaproteobacteria	Acetobacterales	Acetobacteraceae	Acetobacteraceae_unclassified	Acetobacteraceae_unclassified	ASV_000596	0	0	0	0	4.6	0	0	0	0
Bacteria	Pseudomonadota	Alphaproteobacteria	Rhizobiales	Rhizobiaceae	Rhizobiaceae_unclassified	Rhizobiaceae_unclassified	ASV_000826	3.6	0	0	1	0	0	0	0	0
Bacteria	Pseudomonadota	Alphaproteobacteria	Caulobacterales	Caulobacteraceae	uncultured	uncultured_unclassified	ASV_000647	0	0	0	0	3.8	0	0	0.2	0
Bacteria	Pseudomonadota	Alphaproteobacteria	Acetobacterales	Acetobacteraceae	uncultured	uncultured_unclassified	ASV_000673	0	0	0	0	4.4	0	0	0	0
Bacteria	Pseudomonadota	Alphaproteobacteria	Sphingomonadales	Sphingomonadaceae	Blastomonas	Blastomonas_unclassified	ASV_000697	0	0	0	0	4.4	0	0	0	0
Bacteria	Pseudomonadota	Alphaproteobacteria	Caulobacterales	Caulobacteraceae	uncultured	uncultured_unclassified	ASV_000765	0	0	0	0	4.2	0.2	0	0	0
Bacteria	Pseudomonadota	Alphaproteobacteria	Sphingomonadales	Sphingomonadaceae	Novosphingobium	Novosphingobium_unclassified	ASV_000767	4.4	0	0	0	0	0	0	0	0
Bacteria	Pseudomonadota	Gammaproteobacteria	Pseudomonadales	Pseudomonadaceae	Pseudomonas	Pseudomonas_unclassified	ASV_000778	0	0	0	4.4	0	0	0	0	0
Bacteria	Pseudomonadota	Alphaproteobacteria	Rhizobiales	Beijerinckiaceae	Psychroglaciecola	Psychroglaciecola_unclassified	ASV_000781	0.6	0	0	0	0.4	0	0	0	0
Bacteria	Pseudomonadota	Gammaproteobacteria	Pseudomonadales	Pseudomonadaceae	Pseudomonas	Pseudomonas_unclassified	ASV_000894	0	0	0	4.4	0	0	0	0	0
Bacteria	Pseudomonadota	Alphaproteobacteria	Azospirillales	Inquilinaceae	Inquilinus	Inquilinus_unclassified	ASV_001067	0	0	0	0	0	0	0	4.4	0
Bacteria	Pseudomonadota	Gammaproteobacteria	Burkholderiales	Comamonadaceae	Piscinibacter	Piscinibacter_unclassified	ASV_000648	0	0	4.2	0	0	0	0	0	0
Bacteria	Pseudomonadota	Alphaproteobacteria	Acetobacterales	Acetobacteraceae	Acidiphilium	Acidiphilium_unclassified	ASV_000657	0	0	0	0	4.2	0	0	0	0
Bacteria	Pseudomonadota	Alphaproteobacteria	Sphingomonadales	Sphingomonadaceae	Polymorphobacter	Polymorphobacter_unclassified	ASV_000752	0	0	0	0	1.8	0	0	2.4	0
Bacteria	Pseudomonadota	Alphaproteobacteria	Sphingomonadales	Sphingomonadaceae	Sphingomonadaceae_unclassified	Sphingomonadaceae_unclassified	ASV_000812	0	0	0	0	0.8	3.4	0	0	0
Bacteria	Pseudomonadota	Gammaproteobacteria	Burkholderiales	Oxalobacteraceae	Oxalobacteraceae_unclassified	Oxalobacteraceae_unclassified	ASV_000993	0	0	0	0	0	0	0	4.2	0
Bacteria	Pseudomonadota	Gammaproteobacteria	Xanthomonadales	Xanthomonadaceae	Stenotrophomonas	Stenotrophomonas_unclassified	ASV_001201	0	0	0	3.8	0	0	0	0	0.4
Bacteria	Pseudomonadota	Alphaproteobacteria	Sphingomonadales	Sphingomonadaceae	Sphingomonas	Sphingomonas_unclassified	ASV_000754	0	0	0	0	0	0	0	2.4	0
Bacteria	Pseudomonadota	Alphaproteobacteria	Sphingomonadales	Sphingomonadaceae	Novosphingobium	Novosphingobium_unclassified	ASV_000788	0.8	0	0	1	0	0	0	0	0
Bacteria	Pseudomonadota	Alphaproteobacteria	Sphingomonadales	Sphingomonadaceae	Sphingomonas	Sphingomonas_unclassified	ASV_001195	0	0	0	0	0	0	0	0	0
Bacteria	Pseudomonadota	Alphaproteobacteria	Rhizobiales	Devosiaceae	Devosia	Devosia_unclassified	ASV_001188	0	0	0	2.4	0	0	0	0	1.6
Bacteria	Pseudomonadota	Alphaproteobacteria	Sphingomonadales	Sphingomonadaceae	Sphingomonas	Sphingomonas_unclassified	ASV_000633	0	0	3.8	0	0	0	0	0	0
Bacteria	Pseudomonadota	Alphaproteobacteria	Sphingomonadales	Sphingomonadaceae	Sphingomonas	Sphingomonas_unclassified	ASV_000674	0	0	0.2	0	3.6	0	0	0	0
Bacteria	Pseudomonadota	Alphaproteobacteria	Rhizobiales	Beijerinckiaceae	Methylovirgula	Methylovirgula_unclassified	ASV_000715	0	0	0	0	3.8	0	0	0	0
Bacteria	Pseudomonadota	Alphaproteobacteria	Rhizobiales	Beijerinckiaceae	Methylocella	Methylocella_unclassified	ASV_000731	0	0	0	0	3.8	0	0	0	0
Bacteria	Pseudomonadota	Alphaproteobacteria	Rhizobiales	Xanthobacteraceae	Tardiphaga	Tardiphaga_unclassified	ASV_000772	2.2	0	0	0.6	1	0	0	0	0
Bacteria	Pseudomonadota	Gammaproteobacteria	Burkholderiales	Burkholderiaceae	Burkholderia-Caballeronia-Paraburkholderia	Burkholderia-Caballeronia-Paraburkholderia_unclassified	ASV_000786	0	0	0	0	3.2	0	0	0	0
Bacteria	Pseudomonadota	Gammaproteobacteria	Oceanospirillales	Halomonadaceae	Halomonas	Halomonas_unclassified	ASV_000798	0.8	0	1.6	0	0	0	0	0	0
Bacteria	Pseudomonadota	Alphaproteobacteria	Sphingomonadales	Sphingomonadaceae	Novosphingobium	Novosphingobium_unclassified	ASV_000886	1.2	0	0	2.6	0	0	0	0	0
Bacteria	Pseudomonadota	Alphaproteobacteria	Sphingomonadales	Sphingomonadaceae	Sphingomonadaceae_unclassified	Sphingomonadaceae_unclassified	ASV_000929	0	0	0	0	2.6	0	0	0.4	0
Bacteria	Pseudomonadota	Alphaproteobacteria	Rhizobiales	Beijerinckiaceae	Methylobacterium-Methylorubrum	Methylobacterium-Methylorubrum_unclassified	ASV_001011	0	0	0	0	3.8	0	0	0	0
Bacteria	Pseudomonadota	Alphaproteobacteria	Sphingomonadales	Sphingomonadaceae	Sphingomonas	Sphingomonas_unclassified	ASV_000705	0	0	3.6	0	0	0	0	0	0
Bacteria	Pseudomonadota	Alphaproteobacteria	Rhizobiales	Beijerinckiaceae	1174-901-12	1174-901-12_unclassified	ASV_000836	0	0	0	0	3.6	0	0	0	0
Bacteria	Pseudomonadota	Alphaproteobacteria	Rhizobiales	Rhizobiaceae	Rhizobiaceae_unclassified	Rhizobiaceae_unclassified	ASV_000905	0	0	0	2	0	0	0	0	1.6
Bacteria	Pseudomonadota	Alphaproteobacteria	Sphingomonadales	Sphingomonadaceae	Polymorphobacter	Polymorphobacter_unclassified	ASV_000998	0	0	2.8	0	0.8	0	0	0	0
Bacteria	Pseudomonadota	Alphaproteobacteria	Caulobacterales	Caulobacteraceae	Brevundimonas	Brevundimonas_unclassified	ASV_001044	0	0	3.6	0	0	0	0	0	0
Bacteria	Pseudomonadota	Gammaproteobacteria	Pseudomonadales	Moraxellaceae	Acinetobacter	Acinetobacter_unclassified	ASV_001063	0	0	3.6	0	0	0	0	0	0
Bacteria	Pseudomonadota	Alphaproteobacteria	Micavibrionales	Micavibrionaceae	uncultured	uncultured_unclassified	ASV_001250	0	0	0	0	0	0	0	3.6	0
Bacteria	Pseudomonadota	Alphaproteobacteria	Sphingomonadales	Sphingomonadaceae	Sphingomonas	Sphingomonas_unclassified	ASV_000661	0	0	0	0	3.4	0	0	0	0
Bacteria	Pseudomonadota	Alphaproteobacteria	Sphingomonadales	Sphingomonadaceae	Sphingomonas	Sphingomonas_unclassified	ASV_000688	0	0	0	0	2.4	0	0	0	0
Bacteria	Pseudomonadota	Gammaproteobacteria	Enterobacterales	Morganellaceae	Buchnera	Buchnera_unclassified	ASV_001019	3.4	0	0	0	0	0	0	0	0
Bacteria	Pseudomonadota	Gammaproteobacteria	Burkholderiales	Comamonadaceae	Tepidimonas	Tepidimonas_unclassified	ASV_001025	0	0	0	0	0	3.4	0	0	0
Bacteria	Pseudomonadota	Alphaproteobacteria	Acetobacterales	Acetobacteraceae	uncultured	uncultured_unclassified	ASV_001035	0	0	0	0	1.8	0	0	0	0
Bacteria	Pseudomonadota	Alphaproteobacteria	Sphingomonadales	Sphingomonadaceae	Novosphingobium	Novosphingobium_unclassified	ASV_001100	0	0	0	0	0	0	0	3.4	0
Bacteria	Pseudomonadota	Alphaproteobacteria	Sphingomonadales	Sphingomonadaceae	Sphingomonadaceae_unclassified	Sphingomonadaceae_unclassified	ASV_001145	0	0	0	0	0	0	0	0	0
Bacteria	Pseudomonadota	Gammaproteobacteria	Oceanospirillales	Halomonadaceae	Halomonas	Halomonas_unclassified	ASV_001185	0	0	3.4	0	0	0	0	0	0
Bacteria	Pseudomonadota	Alphaproteobacteria	Sphingomonadales	Sphingomonadaceae	Sphingomonadaceae_unclassified	Sphingomonadaceae_unclassified	ASV_000701	0	0	3.2	0	0	0	0	0	0
Bacteria	Pseudomonadota	Gammaproteobacteria	Xanthomonadales	Rhodanobacteraceae	Luteibacter	Luteibacter_unclassified	ASV_000743	1.8	0	0	0	0	0	0	0.8	0
Bacteria	Pseudomonadota	Alphaproteobacteria	Sphingomonadales	Sphingomonadaceae	Sphingomonas	Sphingomonas_unclassified	ASV_000797	0	0	0	0	3.2	0	0	0	0
Bacteria	Pseudomonadota	Alphaproteobacteria	Acetobacterales	Acetobacteraceae	uncultured	uncultured_unclassified	ASV_000841	0	0	2.6	0	0	0	0	0.6	0
Bacteria	Pseudomonadota	Alphaproteobacteria	Acetobacterales	Acetobacteraceae	Roseomonas	Roseomonas_unclassified	ASV_000988	0	0	0	0	0	0	0	0	0.4
Bacteria	Pseudomonadota	Alphaproteobacteria	Caulobacterales	Caulobacteraceae	uncultured	uncultured_unclassified	ASV_001130	0	0	3.2	0	0	0	0	0	0
Bacteria	Pseudomonadota	Alphaproteobacteria	Sphingomonadales	Sphingomonadaceae	Sphingomonadaceae_unclassified	Sphingomonadaceae_unclassified	ASV_000700	0	1	0	0	0	2	0	0	0
Bacteria	Pseudomonadota	Alphaproteobacteria	Sphingomonadales	Sphingomonadaceae	Sphingomonadaceae_unclassified	Sphingomonadaceae_unclassified	ASV_000804	0	3	0	0	0	0	0	0	0
Bacteria	Pseudomonadota	Alphaproteobacteria	Sphingomonadales	Sphingomonadaceae	Sphingomonas	Sphingomonas_unclassified	ASV_000844	2	0	0	0	0	0	0	0	1
Bacteria	Pseudomonadota	Alphaproteobacteria	Sphingomonadales	Sphingomonadaceae	Sphingomonas	Sphingomonas_unclassified	ASV_000892	0	3	0	0	0	0	0	0	0
Bacteria	Pseudomonadota	Alphaproteobacteria	Rhizobiales	Beijerinckiaceae	1174-901-12	1174-901-12_unclassified	ASV_000978	0	0	0	0	3	0	0	0	0
Bacteria	Pseudomonadota	Alphaproteobacteria	Rhizobiales	Devosiaceae	Devosia	Devosia_unclassified	ASV_001112	1.8	0	0	0.8	0	0	0	0	0.2
Bacteria	Pseudomonadota	Alphaproteobacteria	Caulobacterales	Caulobacteraceae	uncultured	uncultured_unclassified	ASV_001169	0	0	3	0	0	0	0	0	0
Bacteria	Pseudomonadota	Gammaproteobacteria	Xanthomonadales	Rhodanobacteraceae	Luteibacter	Luteibacter_unclassified	ASV_001332	0	0	0	0	0.2	0	0	0	0
Bacteria	Pseudomonadota	Alphaproteobacteria	Rhizobiales	Beijerinckiaceae	Beijerinckiaceae_unclassified	Beijerinckiaceae_unclassified	ASV_000831	0	0	0	0	2	0	0	0.8	0
Bacteria	Pseudomonadota	Alphaproteobacteria	Micavibrionales	uncultured	uncultured_unclassified	uncultured_unclassified	ASV_000829	0	0.2	0	0	0	2.4	0	0	0.2
Bacteria	Pseudomonadota	Gammaproteobacteria	Burkholderiales	Alcaligenaceae	Pigmentiphaga	Pigmentiphaga_unclassified	ASV_000961	1.6	0	0	0	0	0.2	0	0	0
Bacteria	Pseudomonadota	Alphaproteobacteria	Acetobacterales	Acetobacteraceae	uncultured	uncultured_unclassified	ASV_001036	0	0	0	0	2.8	0	0	0	0
Bacteria	Pseudomonadota	Alphaproteobacteria	Rhizobiales	Beijerinckiaceae	1174-901-12	1174-901-12_unclassified	ASV_001115	0	0	2.8	0	0	0	0	0	0
Bacteria	Pseudomonadota	Alphaproteobacteria	Acetobacterales	Acetobacteraceae	uncultured	uncultured_unclassified	ASV_001186	0	0	2.8	0	0	0	0	0	0
Bacteria	Pseudomonadota	Alphaproteobacteria	Acetobacterales	Acetobacteraceae	Acetobacteraceae_unclassified	Acetobacteraceae_unclassified	ASV_000652	0	0	2.6	0	0	0	0	0	0
Bacteria	Pseudomonadota	Alphaproteobacteria	Acetobacterales	Acetobacteraceae	uncultured	uncultured_unclassified	ASV_000740	0	0	0	0	2.6	0	0	0	0
Bacteria	Pseudomonadota	Alphaproteobacteria	Caulobacterales	Caulobacteraceae	uncultured	uncultured_unclassified	ASV_000811	0	0	0	0	2.6	0	0	0	0
Bacteria	Pseudomonadota	Alphaproteobacteria	Sphingomonadales	Sphingomonadaceae	Sphingomonas	Sphingomonas_unclassified	ASV_000842	0	0	0	0	0	2.6	0	0	0
Bacteria	Pseudomonadota	Alphaproteobacteria	Caedibacterales	Caedibacteraceae	Caedibacter	Caedibacter_unclassified	ASV_001055	0	0	2.2	0	0.4	0	0	0	0
Bacteria	Pseudomonadota	Alphaproteobacteria	Rhizobiales	Beijerinckiaceae	Methylobacterium-Methylorubrum	Methylobacterium-Methylorubrum_unclassified	ASV_001084	0	0	0	0	0	0	0	0	2.6
Bacteria	Pseudomonadota	Alphaproteobacteria	Rhizobiales	Rhizobiales_Incertae_Sedis	Nordella	Nordella_unclassified	ASV_001093	0	0	2.6	0	0	0	0	0	0
Bacteria	Pseudomonadota	Gammaproteobacteria	Pseudomonadales	Pseudomonadaceae	Pseudomonas	Pseudomonas_unclassified	ASV_001107	0	0	2.6	0	0	0	0	0	0
Bacteria	Pseudomonadota	Alphaproteobacteria	Sphingomonadales	Sphingomonadaceae	Sphingomonas	Sphingomonas_unclassified	ASV_001127	0	2	0	0	0	0	0	0	0.6
Bacteria	Pseudomonadota	Alphaproteobacteria	Sphingomonadales	Sphingomonadaceae	Altererythrobacter	Altererythrobacter_unclassified	ASV_001187	0	0	2.6	0	0	0	0	0	0
Bacteria	Pseudomonadota	Alphaproteobacteria	Rhizobiales	Beijerinckiaceae	Methylocella	Methylocella_unclassified	ASV_001477	0	0	0	0	0	0	0	0	0
Bacteria	Pseudomonadota	Alphaproteobacteria	Rickettsiales	Rickettsiaceae	uncultured	uncultured_unclassified	ASV_001594	0.4	0.4	0	0	0	0	3	0	0
Bacteria	Pseudomonadota	Alphaproteobacteria	Rhizobiales	Rhizobiaceae	Rhizobiaceae_unclassified	Rhizobiaceae_unclassified	ASV_001628	0.4	0	0	0	0	0	0	0	2.2
Bacteria	Pseudomonadota	Alphaproteobacteria	Acetobacterales	Acetobacteraceae	Acidiphilium	Acidiphilium_unclassified	ASV_000631	0	0	0	0	2.4	0	0	0	0
Bacteria	Pseudomonadota	Alphaproteobacteria	Sphingomonadales	Sphingomonadaceae	Sphingomonas	Sphingomonas_unclassified	ASV_000713	0	0.4	0	0	0	1.2	0	0	0.8
Bacteria	Pseudomonadota	Alphaproteobacteria	Caulobacterales	Caulobacteraceae	uncultured	uncultured_unclassified	ASV_000753	0	0	0	0	1.8	0	0	0.6	0
Bacteria	Pseudomonadota	Alphaproteobacteria	Sphingomonadales	Sphingomonadaceae	Plot4-2H12	Plot4-2H12_unclassified	ASV_000946	0	0	0	0	2.4	0	0	0	0
Bacteria	Pseudomonadota	Gammaproteobacteria	Burkholderiales	Comamonadaceae	Comamonadaceae_unclassified	Comamonadaceae_unclassified	ASV_000951	2.4	0	0	0	0	0	0	0	0
Bacteria	Pseudomonadota	Alphaproteobacteria	Sphingomonadales	Sphingomonadaceae	Sphingomonas	Sphingomonas_unclassified	ASV_000960	1.2	0	0	0	0	0	0	0	1.2
Bacteria	Pseudomonadota	Alphaproteobacteria	Rickettsiales	Rickettsiaceae	uncultured	uncultured_unclassified	ASV_001170	0	0	2.2	0	0.2	0	0	0	0
Bacteria	Pseudomonadota	Alphaproteobacteria	Sphingomonadales	Sphingomonadaceae	Sphingopyxis	Sphingopyxis_unclassified	ASV_001221	0	0	2.4	0	0	0	0	0	0
Bacteria	Pseudomonadota	Gammaproteobacteria	Legionellales	Legionellaceae	Legionella	Legionella_unclassified	ASV_001228	0	0	0	0	0	0	0	2.4	0
Bacteria	Pseudomonadota	Alphaproteobacteria	Sphingomonadales	Sphingomonadaceae	Sphingomonadaceae_unclassified	Sphingomonadaceae_unclassified	ASV_001302	0.8	0	0.2	0	0	1.4	0	0	0
Bacteria	Pseudomonadota	Alphaproteobacteria	Sphingomonadales	Sphingomonadaceae	Sphingomonadaceae_unclassified	Sphingomonadaceae_unclassified	ASV_001340	0	1	0	0	0	0	0	0	0
Bacteria	Pseudomonadota	Gammaproteobacteria	Burkholderiales	Methylophilaceae	Methylophilus	Methylophilus_unclassified	ASV_001486	0	0	2.4	0	0	0	0	0	0
Bacteria	Pseudomonadota	Gammaproteobacteria	Burkholderiales	Burkholderiales_unclassified	Burkholderiales_unclassified	Burkholderiales_unclassified	ASV_000750	0	0.2	2	0	0	0	0	0	0
Bacteria	Pseudomonadota	Alphaproteobacteria	Alphaproteobacteria_unclassified	Alphaproteobacteria_unclassified	Alphaproteobacteria_unclassified	Alphaproteobacteria_unclassified	ASV_000925	0.2	0.6	1.2	0	0	0	0	0	0
Bacteria	Pseudomonadota	Alphaproteobacteria	Sphingomonadales	Sphingomonadaceae	Sphingomonadaceae_unclassified	Sphingomonadaceae_unclassified	ASV_000979	0	0	0	0	2.2	0	0	0	0
Bacteria	Pseudomonadota	Alphaproteobacteria	Micavibrionales	Micavibrionaceae	uncultured	uncultured_unclassified	ASV_001010	0	0	0	0	1.2	0	0	1	0
Bacteria	Pseudomonadota	Alphaproteobacteria	Sphingomonadales	Sphingomonadaceae	Sphingoaurantiacus	Sphingoaurantiacus_unclassified	ASV_001074	0	0	2	0	0.2	0	0	0	0
Bacteria	Pseudomonadota	Alphaproteobacteria	Sphingomonadales	Sphingomonadaceae	Sphingomonadaceae_unclassified	Sphingomonadaceae_unclassified	ASV_001102	1	0	0	0	0	0	0	0	0.8
Bacteria	Pseudomonadota	Gammaproteobacteria	Oceanospirillales	Halomonadaceae	Halomonas	Halomonas_unclassified	ASV_001144	0	0	2.2	0	0	0	0	0	0
Bacteria	Pseudomonadota	Alphaproteobacteria	Rhizobiales	Beijerinckiaceae	1174-901-12	1174-901-12_unclassified	ASV_001163	0	0	0	0	2.2	0	0	0	0
Bacteria	Pseudomonadota	Alphaproteobacteria	Rickettsiales	Rickettsiaceae	Candidatus_Trichorickettsia	Candidatus_Trichorickettsia_unclassified	ASV_001168	0	1	0	0	0.8	0	0	0.4	0
Bacteria	Pseudomonadota	Alphaproteobacteria	Sphingomonadales	Sphingomonadaceae	Sphingomonadaceae_unclassified	Sphingomonadaceae_unclassified	ASV_001285	0	0	0	0	0	0	0	0	2.2
Bacteria	Pseudomonadota	Gammaproteobacteria	Burkholderiales	Oxalobacteraceae	Duganella	Duganella_unclassified	ASV_001343	0	0	0	2.2	0	0	0	0	0
Bacteria	Pseudomonadota	Alphaproteobacteria	Rhizobiales	Beijerinckiaceae	Psychroglaciecola	Psychroglaciecola_unclassified	ASV_001526	0	0	0	0	0	0	0	0	0
Bacteria	Pseudomonadota	Alphaproteobacteria	Rhizobiales	Beijerinckiaceae	Bosea	Bosea_unclassified	ASV_001600	0	0	2.2	0	0	0	0	0	0
Bacteria	Pseudomonadota	Alphaproteobacteria	Rhodobacterales	Rhodobacteraceae	Tabrizicola	Tabrizicola_unclassified	ASV_001630	0	0	2.2	0	0	0	0	0	0
Bacteria	Pseudomonadota	Gammaproteobacteria	Burkholderiales	Oxalobacteraceae	Oxalobacteraceae_unclassified	Oxalobacteraceae_unclassified	ASV_001663	0	0	0	0	0	0	0	0	2.2
Bacteria	Pseudomonadota	Alphaproteobacteria	Alphaproteobacteria_unclassified	Alphaproteobacteria_unclassified	Alphaproteobacteria_unclassified	Alphaproteobacteria_unclassified	ASV_001729	0	0	0	0	0	0	0	2.2	0
Bacteria	Pseudomonadota	Alphaproteobacteria	Sphingomonadales	Sphingomonadaceae	Sphingomonas	Sphingomonas_unclassified	ASV_000918	0	0	0.4	0	1.6	0	0	0	0
Bacteria	Pseudomonadota	Alphaproteobacteria	Rhizobiales	Beijerinckiaceae	1174-901-12	1174-901-12_unclassified	ASV_000943	0	0	0	0	2	0	0	0	0
Bacteria	Pseudomonadota	Alphaproteobacteria	Rhizobiales	Beijerinckiaceae	Methylocella	Methylocella_unclassified	ASV_000990	0	0	0	0	2	0	0	0	0
Bacteria	Pseudomonadota	Alphaproteobacteria	Acetobacterales	Acetobacteraceae	Acetobacteraceae_unclassified	Acetobacteraceae_unclassified	ASV_001013	0	0	0	0	0	0	0	2	0
Bacteria	Pseudomonadota	Alphaproteobacteria	Sphingomonadales	Sphingomonadaceae	Sphingomonadaceae_unclassified	Sphingomonadaceae_unclassified	ASV_001079	0	0	0	0	2	0	0	0	0
Bacteria	Pseudomonadota	Alphaproteobacteria	Rhizobiales	Beijerinckiaceae	Methylobacterium-Methylorubrum	Methylobacterium-Methylorubrum_unclassified	ASV_001191	0	0	0	0	2	0	0	0	0
Bacteria	Pseudomonadota	Alphaproteobacteria	Sphingomonadales	Sphingomonadaceae	Sphingomonas	Sphingomonas_unclassified	ASV_001231	0	0	0	0	0	0	0	2	0
Bacteria	Pseudomonadota	Alphaproteobacteria	Rhizobiales	Xanthobacteraceae	Rhodopseudomonas	Rhodopseudomonas_unclassified	ASV_001224	0	0	0	0	2	0	0	0	0
Bacteria	Pseudomonadota	Alphaproteobacteria	Rhizobiales	D05-2	D05-2_unclassified	D05-2_unclassified	ASV_001236	1	0	0	0	0	0	0	0	1
Bacteria	Pseudomonadota	Gammaproteobacteria	Pseudomonadales	Pseudomonadaceae	Pseudomonas	Pseudomonas_unclassified	ASV_001325	0	0	2	0	0	0	0	0	0
Bacteria	Pseudomonadota	Alphaproteobacteria	Caedibacterales	Caedibacteraceae	Caedibacter	Caedibacter_unclassified	ASV_001321	0	0.6	0	0	0	0.2	1.666666667	0	0.2
Bacteria	Pseudomonadota	Alphaproteobacteria	Sphingomonadales	Sphingomonadaceae	Novosphingobium	Novosphingobium_unclassified	ASV_001508	0	0	2	0	0	0	0	0	0
Bacteria	Pseudomonadota	Alphaproteobacteria	Rhizobiales	Beijerinckiaceae	1174-901-12	1174-901-12_unclassified	ASV_000796	0	0	0	0	1.6	0	0	0	0
Bacteria	Pseudomonadota	Gammaproteobacteria	Burkholderiales	Comamonadaceae	Sphaerotilus	Sphaerotilus_unclassified	ASV_000879	0	0	0	0	1.8	0	0	0	0
Bacteria	Pseudomonadota	Alphaproteobacteria	Sphingomonadales	Sphingomonadaceae	Sphingomonadaceae_unclassified	Sphingomonadaceae_unclassified	ASV_000900	0	1.4	0	0	0	0	0	0	0.4
Bacteria	Pseudomonadota	Alphaproteobacteria	Rickettsiales	SM2D12	SM2D12_unclassified	SM2D12_unclassified	ASV_000909	0	0	0	0	1.8	0	0	0	0
Bacteria	Pseudomonadota	Gammaproteobacteria	Gammaproteobacteria_Incertae_Sedis	Unknown_Family	Candidatus_Berkiella	Candidatus_Berkiella_unclassified	ASV_000916	0	0.6	0	0	1.2	0	0	0	0
Bacteria	Pseudomonadota	Alphaproteobacteria	Rickettsiales	Rickettsiaceae	Orientia	Orientia_unclassified	ASV_000963	0	1.8	0	0	0	0	0	0	0
Bacteria	Pseudomonadota	Alphaproteobacteria	Sphingomonadales	Sphingomonadaceae	Sphingomonas	Sphingomonas_unclassified	ASV_000974	0	1.2	0	0	0	0	0	0	0.6
Bacteria	Pseudomonadota	Alphaproteobacteria	Rhizobiales	Beijerinckiaceae	Psychroglaciecola	Psychroglaciecola_unclassified	ASV_001039	0.4	0	0	0	1.4	0	0	0	0
Bacteria	Pseudomonadota	Alphaproteobacteria	Sphingomonadales	Sphingomonadaceae	Sphingomonas	Sphingomonas_unclassified	ASV_001062	0	1.8	0	0	0	0	0	0	0
Bacteria	Pseudomonadota	Proteobacteria_unclassified	Proteobacteria_unclassified	Proteobacteria_unclassified	Proteobacteria_unclassified	Proteobacteria_unclassified	ASV_001106	0	0	0.8	0	1	0	0	0	0
Bacteria	Pseudomonadota	Gammaproteobacteria	Enterobacterales	Morganellaceae	Buchnera	Buchnera_unclassified	ASV_001113	0	1.8	0	0	0	0	0	0	0
Bacteria	Pseudomonadota	Alphaproteobacteria	Rhizobiales	Beijerinckiaceae	1174-901-12	1174-901-12_unclassified	ASV_001129	0	0	1.8	0	0	0	0	0	0
Bacteria	Pseudomonadota	Alphaproteobacteria	Sphingomonadales	Sphingomonadaceae	Sphingomonas	Sphingomonas_unclassified	ASV_001147	0	0	0	0	0.6	0	0	0	0
Bacteria	Pseudomonadota	Alphaproteobacteria	Rhizobiales	Beijerinckiaceae	Methylocella	Methylocella_unclassified	ASV_001150	0	0	0	0	1.8	0	0	0	0
Bacteria	Pseudomonadota	Gammaproteobacteria	Burkholderiales	Oxalobacteraceae	Oxalobacteraceae_unclassified	Oxalobacteraceae_unclassified	ASV_001139	0.6	0	0	0	0	0	0	0	1.2
Bacteria	Pseudomonadota	Alphaproteobacteria	Rhizobiales	Rhizobiales_unclassified	Rhizobiales_unclassified	Rhizobiales_unclassified	ASV_001162	0	0	0	0	1.6	0	0	0	0
Bacteria	Pseudomonadota	Gammaproteobacteria	Enterobacterales	Morganellaceae	Buchnera	Buchnera_unclassified	ASV_001197	1.8	0	0	0	0	0	0	0	0
Bacteria	Pseudomonadota	Alphaproteobacteria	Acetobacterales	Acetobacteraceae	Acetobacteraceae_unclassified	Acetobacteraceae_unclassified	ASV_001206	0	0	0	0	1.8	0	0	0	0
Bacteria	Pseudomonadota	Alphaproteobacteria	Rhizobiales	Beijerinckiaceae	Methylobacterium-Methylorubrum	Methylobacterium-Methylorubrum_unclassified	ASV_001242	0	0	0	0	1.8	0	0	0	0
Bacteria	Pseudomonadota	Alphaproteobacteria	Rhizobiales	Beijerinckiaceae	1174-901-12	1174-901-12_unclassified	ASV_001245	0	0	0	0	0	0	0	1.8	0
Bacteria	Pseudomonadota	Alphaproteobacteria	Sphingomonadales	Sphingomonadaceae	Sphingopyxis	Sphingopyxis_unclassified	ASV_001257	0	0	1.8	0	0	0	0	0	0
Bacteria	Pseudomonadota	Alphaproteobacteria	Acetobacterales	Acetobacteraceae	Roseomonas	Roseomonas_unclassified	ASV_001256	0	0.8	0	0	0	1	0	0	0
Bacteria	Pseudomonadota	Alphaproteobacteria	Sphingomonadales	Sphingomonadaceae	Sphingomonas	Sphingomonas_unclassified	ASV_001280	0	0	0	0	0	1.8	0	0	0
Bacteria	Pseudomonadota	Alphaproteobacteria	Sphingomonadales	Sphingomonadaceae	Sphingomonadaceae_unclassified	Sphingomonadaceae_unclassified	ASV_001289	0	0	0	0	1.8	0	0	0	0
Bacteria	Pseudomonadota	Gammaproteobacteria	Pasteurellales	Pasteurellaceae	Seminibacterium	Seminibacterium_unclassified	ASV_001359	0	0	0	0	0	0	0	0	0
Bacteria	Pseudomonadota	Alphaproteobacteria	Sphingomonadales	Sphingomonadaceae	Sphingomonas	Sphingomonas_unclassified	ASV_001373	0	0	0	0	0	1.8	0	0	0
Bacteria	Pseudomonadota	Alphaproteobacteria	Rhizobiales	Beijerinckiaceae	1174-901-12	1174-901-12_unclassified	ASV_001376	0	0	0	0	0	0	0	1.8	0
Bacteria	Pseudomonadota	Gammaproteobacteria	Burkholderiales	Comamonadaceae	Comamonadaceae_unclassified	Comamonadaceae_unclassified	ASV_001437	0	0	1.8	0	0	0	0	0	0
Bacteria	Pseudomonadota	Proteobacteria_unclassified	Proteobacteria_unclassified	Proteobacteria_unclassified	Proteobacteria_unclassified	Proteobacteria_unclassified	ASV_001461	0	0	0.4	0	1.4	0	0	0	0
Bacteria	Pseudomonadota	Gammaproteobacteria	Burkholderiales	Burkholderiales_unclassified	Burkholderiales_unclassified	Burkholderiales_unclassified	ASV_001483	0	1.2	0	0	0	0.4	0	0	0.2
Bacteria	Pseudomonadota	Alphaproteobacteria	Rickettsiales	AB1	AB1_unclassified	AB1_unclassified	ASV_001554	0	0	0	0	0	0	0	1.8	0
Bacteria	Pseudomonadota	Alphaproteobacteria	Rhizobiales	Beijerinckiaceae	Methylobacterium-Methylorubrum	Methylobacterium-Methylorubrum_unclassified	ASV_001785	0	0	1.8	0	0	0	0	0	0
Bacteria	Pseudomonadota	Alphaproteobacteria	Sphingomonadales	Sphingomonadaceae	Sphingomonas	Sphingomonas_unclassified	ASV_000854	0	0	0	0	1.6	0	0	0	0
Bacteria	Pseudomonadota	Alphaproteobacteria	Sphingomonadales	Sphingomonadaceae	Sphingomonas	Sphingomonas_unclassified	ASV_000880	0	0	0	0	1.6	0	0	0	0
Bacteria	Pseudomonadota	Alphaproteobacteria	Sphingomonadales	Sphingomonadaceae	Sphingomonas	Sphingomonas_unclassified	ASV_001040	0	0	0	0	1.6	0	0	0	0
Bacteria	Pseudomonadota	Gammaproteobacteria	Pseudomonadales	Pseudomonadaceae	Thiopseudomonas	Thiopseudomonas_unclassified	ASV_001114	0	0	1.6	0	0	0	0	0	0
Bacteria	Pseudomonadota	Alphaproteobacteria	Caulobacterales	Caulobacteraceae	Brevundimonas	Brevundimonas_unclassified	ASV_001117	0	0	0	0	0	0	0	0	0.8
Bacteria	Pseudomonadota	Alphaproteobacteria	Sphingomonadales	Sphingomonadaceae	Sphingomonas	Sphingomonas_unclassified	ASV_001227	0	0	0	0	0	0	0	1.6	0
Bacteria	Pseudomonadota	Alphaproteobacteria	Acetobacterales	Acetobacteraceae	Acetobacteraceae_unclassified	Acetobacteraceae_unclassified	ASV_001220	0	0	1.4	0	0.2	0	0	0	0
Bacteria	Pseudomonadota	Alphaproteobacteria	Acetobacterales	Acetobacteraceae	Acidiphilium	Acidiphilium_unclassified	ASV_001246	0	0	0	0	0	0	0	1.6	0
Bacteria	Pseudomonadota	Alphaproteobacteria	Sphingomonadales	Sphingomonadaceae	Sphingomonadaceae_unclassified	Sphingomonadaceae_unclassified	ASV_001277	0	0	0	0	1.6	0	0	0	0
Bacteria	Pseudomonadota	Alphaproteobacteria	Azospirillales	Inquilinaceae	Inquilinus	Inquilinus_unclassified	ASV_001276	0	0	0	0	1.6	0	0	0	0
Bacteria	Pseudomonadota	Alphaproteobacteria	Sphingomonadales	Sphingomonadaceae	Sphingomonas	Sphingomonas_unclassified	ASV_001304	0	0	0	0	0	0	0	0	0
Bacteria	Pseudomonadota	Alphaproteobacteria	Acetobacterales	Acetobacteraceae	Rhodopila	Rhodopila_unclassified	ASV_001310	0	0	0	0	1.6	0	0	0	0
Bacteria	Pseudomonadota	Alphaproteobacteria	Sphingomonadales	Sphingomonadaceae	Sphingomonas	Sphingomonas_unclassified	ASV_001396	0	0	0	0	1.6	0	0	0	0
Bacteria	Pseudomonadota	Alphaproteobacteria	Acetobacterales	Acetobacteraceae	uncultured	uncultured_unclassified	ASV_001534	0	0	0.6	0	0	0	0	1	0
Bacteria	Pseudomonadota	Alphaproteobacteria	Rickettsiales	SM2D12	SM2D12_unclassified	SM2D12_unclassified	ASV_001566	0	0	1.4	0	0.2	0	0	0	0
Bacteria	Pseudomonadota	Gammaproteobacteria	Enterobacterales	Hafniaceae	Hafnia-Obesumbacterium	Hafnia-Obesumbacterium_unclassified	ASV_001587	0	0	0	0	0	0	0	0	0
Bacteria	Pseudomonadota	Alphaproteobacteria	Sphingomonadales	Sphingomonadaceae	Sphingomonas	Sphingomonas_unclassified	ASV_001599	0	0	1.6	0	0	0	0	0	0
Bacteria	Pseudomonadota	Alphaproteobacteria	Rhizobiales	Beijerinckiaceae	Methylorosula	Methylorosula_unclassified	ASV_001617	0	0	0	0	0	0	0	1.6	0
Bacteria	Pseudomonadota	Alphaproteobacteria	Caulobacterales	Caulobacteraceae	uncultured	uncultured_unclassified	ASV_001611	0	0	0	0	1.6	0	0	0	0
Bacteria	Pseudomonadota	Alphaproteobacteria	Acetobacterales	Acetobacteraceae	Acetobacteraceae_unclassified	Acetobacteraceae_unclassified	ASV_001618	0	0	0	0	0	0	0	1.6	0
Bacteria	Pseudomonadota	Alphaproteobacteria	Caulobacterales	Caulobacteraceae	Caulobacteraceae_unclassified	Caulobacteraceae_unclassified	ASV_001669	0	0	1.6	0	0	0	0	0	0
Bacteria	Pseudomonadota	Gammaproteobacteria	Xanthomonadales	Xanthomonadaceae	Stenotrophomonas	Stenotrophomonas_unclassified	ASV_001737	0	0	0	0	0	0	0	0	1.6
Bacteria	Pseudomonadota	Alphaproteobacteria	Rhodobacterales	Rhodobacteraceae	Paracoccus	Paracoccus_unclassified	ASV_001748	0	0	1.6	0	0	0	0	0	0
Bacteria	Pseudomonadota	Proteobacteria_unclassified	Proteobacteria_unclassified	Proteobacteria_unclassified	Proteobacteria_unclassified	Proteobacteria_unclassified	ASV_001741	0.6	0	0	0	0	0	1.666666667	0	0
Bacteria	Pseudomonadota	Alphaproteobacteria	Sphingomonadales	Sphingomonadaceae	Polymorphobacter	Polymorphobacter_unclassified	ASV_000800	0	0	0	0	1.4	0	0	0	0
Bacteria	Pseudomonadota	Alphaproteobacteria	Acetobacterales	Acetobacteraceae	uncultured	uncultured_unclassified	ASV_001024	0	0	0	0	0.8	0	0	0	0
Bacteria	Pseudomonadota	Gammaproteobacteria	Burkholderiales	Oxalobacteraceae	Oxalobacteraceae_unclassified	Oxalobacteraceae_unclassified	ASV_001088	0	0.6	0	0	0.8	0	0	0	0
Bacteria	Pseudomonadota	Alphaproteobacteria	Sphingomonadales	Sphingomonadaceae	Sphingomonas	Sphingomonas_unclassified	ASV_001151	0	0	0	0	0	1.4	0	0	0
Bacteria	Pseudomonadota	Alphaproteobacteria	Sphingomonadales	Sphingomonadaceae	Sphingomonas	Sphingomonas_unclassified	ASV_001174	0	0	0	0	1.4	0	0	0	0
Bacteria	Pseudomonadota	Alphaproteobacteria	Rhizobiales	Devosiaceae	Devosiaceae_unclassified	Devosiaceae_unclassified	ASV_001216	0.2	0	0	0	0	0.4	0	0	0
Bacteria	Pseudomonadota	Alphaproteobacteria	Sphingomonadales	Sphingomonadaceae	Sphingomonadaceae_unclassified	Sphingomonadaceae_unclassified	ASV_001262	0	0	0	0.4	0	0	0	0	0.2
Bacteria	Pseudomonadota	Alphaproteobacteria	Alphaproteobacteria_unclassified	Alphaproteobacteria_unclassified	Alphaproteobacteria_unclassified	Alphaproteobacteria_unclassified	ASV_001273	0	0	0.2	0	0	0	0	1.2	0
Bacteria	Pseudomonadota	Alphaproteobacteria	Rhizobiales	Beijerinckiaceae	1174-901-12	1174-901-12_unclassified	ASV_001371	0	0	0	0	1.4	0	0	0	0
Bacteria	Pseudomonadota	Alphaproteobacteria	Sphingomonadales	Sphingomonadaceae	Sphingomonadaceae_unclassified	Sphingomonadaceae_unclassified	ASV_001436	0	0	1.4	0	0	0	0	0	0
Bacteria	Pseudomonadota	Alphaproteobacteria	Micavibrionales	Micavibrionaceae	uncultured	uncultured_unclassified	ASV_001443	0	0	0	0	0.8	0	0	0	0
Bacteria	Pseudomonadota	Gammaproteobacteria	Burkholderiales	Oxalobacteraceae	Massilia	Massilia_unclassified	ASV_001438	0	0	0	0	0	0	0	0	0
Bacteria	Pseudomonadota	Alphaproteobacteria	Acetobacterales	Acetobacteraceae	Acetobacteraceae_unclassified	Acetobacteraceae_unclassified	ASV_001507	0	0	1.4	0	0	0	0	0	0
Bacteria	Pseudomonadota	Alphaproteobacteria	Micavibrionales	Micavibrionaceae	uncultured	uncultured_unclassified	ASV_001532	0	0	0.6	0	0.8	0	0	0	0
Bacteria	Pseudomonadota	Alphaproteobacteria	Alphaproteobacteria_unclassified	Alphaproteobacteria_unclassified	Alphaproteobacteria_unclassified	Alphaproteobacteria_unclassified	ASV_001685	0	0	0	0	0.8	0	0	0.6	0
Bacteria	Pseudomonadota	Alphaproteobacteria	Rhizobiales	Beijerinckiaceae	Methylobacterium-Methylorubrum	Methylobacterium-Methylorubrum_unclassified	ASV_001931	0	0	0	0	0	0	0	0	0
Bacteria	Pseudomonadota	Alphaproteobacteria	Rhizobiales	Beijerinckiaceae	1174-901-12	1174-901-12_unclassified	ASV_000936	0	0	0	0	1.2	0	0	0	0
Bacteria	Pseudomonadota	Alphaproteobacteria	Micavibrionales	Micavibrionaceae	Micavibrio	Micavibrio_unclassified	ASV_001060	0	0.6	0.6	0	0	0	0	0	0
Bacteria	Pseudomonadota	Alphaproteobacteria	Sphingomonadales	Sphingomonadaceae	Novosphingobium	Novosphingobium_unclassified	ASV_001073	0	0	1.2	0	0	0	0	0	0
Bacteria	Pseudomonadota	Alphaproteobacteria	Rhizobiales	Beijerinckiaceae	Methylocella	Methylocella_unclassified	ASV_001075	0	0	1.2	0	0	0	0	0	0
Bacteria	Pseudomonadota	Alphaproteobacteria	Sphingomonadales	Sphingomonadaceae	Sphingomonas	Sphingomonas_unclassified	ASV_001136	0	0	0	0	0	0	0	1.2	0
Bacteria	Pseudomonadota	Alphaproteobacteria	Rickettsiales	SM2D12	SM2D12_unclassified	SM2D12_unclassified	ASV_001140	0	1	0	0	0	0	0	0	0.2
Bacteria	Pseudomonadota	Alphaproteobacteria	Sphingomonadales	Sphingomonadaceae	Sphingomonas	Sphingomonas_unclassified	ASV_001183	0	0	1.2	0	0	0	0	0	0
Bacteria	Pseudomonadota	Alphaproteobacteria	Rickettsiales	AB1	AB1_unclassified	AB1_unclassified	ASV_001254	0	0.2	0	0	0	0.2	0	0	0
Bacteria	Pseudomonadota	Gammaproteobacteria	Burkholderiales	Oxalobacteraceae	Massilia	Massilia_unclassified	ASV_001279	0	0	0	0	1.2	0	0	0	0
Bacteria	Pseudomonadota	Alphaproteobacteria	Acetobacterales	Acetobacteraceae	Acidiphilium	Acidiphilium_unclassified	ASV_001336	0	0	0	0	0	0	0	1.2	0
Bacteria	Pseudomonadota	Alphaproteobacteria	Micavibrionales	Micavibrionaceae	uncultured	uncultured_unclassified	ASV_001358	0	0	0	0	0	0	0	1.2	0
Bacteria	Pseudomonadota	Alphaproteobacteria	Micavibrionales	uncultured	uncultured_unclassified	uncultured_unclassified	ASV_001348	0	0	0	0	1.2	0	0	0	0
Bacteria	Pseudomonadota	Gammaproteobacteria	Burkholderiales	Comamonadaceae	Rhodoferax	Rhodoferax_unclassified	ASV_001338	1.2	0	0	0	0	0	0	0	0
Bacteria	Pseudomonadota	Alphaproteobacteria	Sphingomonadales	Sphingomonadaceae	Sphingomonas	Sphingomonas_unclassified	ASV_001370	0	0	0	0	1.2	0	0	0	0
Bacteria	Pseudomonadota	Alphaproteobacteria	Sphingomonadales	Sphingomonadaceae	Sphingomonas	Sphingomonas_unclassified	ASV_001372	0	0	0	0	1.2	0	0	0	0
Bacteria	Pseudomonadota	Alphaproteobacteria	Rickettsiales	Anaplasmataceae	Wolbachia	Wolbachia_unclassified	ASV_001424	0	0	0	0	0	0.6	0	0	0.6
Bacteria	Pseudomonadota	Alphaproteobacteria	Sphingomonadales	Sphingomonadaceae	Sphingomonadaceae_unclassified	Sphingomonadaceae_unclassified	ASV_001432	1.2	0	0	0	0	0	0	0	0
Bacteria	Pseudomonadota	Alphaproteobacteria	Acetobacterales	Acetobacteraceae	Acetobacteraceae_unclassified	Acetobacteraceae_unclassified	ASV_001467	0	0	0	0	1.2	0	0	0	0
Bacteria	Pseudomonadota	Alphaproteobacteria	Rhizobiales	Beijerinckiaceae	Methylorosula	Methylorosula_unclassified	ASV_001520	0	0	0	0	0	0	0	1.2	0
Bacteria	Pseudomonadota	Alphaproteobacteria	Caedibacterales	Caedibacteraceae	Caedibacter	Caedibacter_unclassified	ASV_001503	0	0.4	0	0	0	0.2	0	0	0.6
Bacteria	Pseudomonadota	Gammaproteobacteria	JG36-TzT-191	JG36-TzT-191_unclassified	JG36-TzT-191_unclassified	JG36-TzT-191_unclassified	ASV_001568	0	0	0	0	1.2	0	0	0	0
Bacteria	Pseudomonadota	Alphaproteobacteria	Caulobacterales	Caulobacteraceae	uncultured	uncultured_unclassified	ASV_001605	0	0	0	0	1.2	0	0	0	0
Bacteria	Pseudomonadota	Alphaproteobacteria	Caulobacterales	Caulobacteraceae	uncultured	uncultured_unclassified	ASV_001689	0	0	0	0	0.6	0	0	0.6	0
Bacteria	Pseudomonadota	Alphaproteobacteria	Rhizobiales	Beijerinckiaceae	Methylobacterium-Methylorubrum	Methylobacterium-Methylorubrum_unclassified	ASV_001734	0	0	0	0	0	0	0	0	0.8
Bacteria	Pseudomonadota	Alphaproteobacteria	Acetobacterales	Acetobacteraceae	Roseomonas	Roseomonas_unclassified	ASV_001715	0	0	0	0.2	0	0	0	0	0
Bacteria	Pseudomonadota	Alphaproteobacteria	Micavibrionales	Micavibrionaceae	Micavibrio	Micavibrio_unclassified	ASV_001777	0	0	0	0	0	0	0	0	0
Bacteria	Pseudomonadota	Alphaproteobacteria	Rhizobiales	Beijerinckiaceae	1174-901-12	1174-901-12_unclassified	ASV_001871	0	0	0	0	0	0	0	0	0
Bacteria	Pseudomonadota	Alphaproteobacteria	Rhizobiales	Beijerinckiaceae	Methylobacterium-Methylorubrum	Methylobacterium-Methylorubrum_unclassified	ASV_001932	0	0	0	0	0	0	0	0	0
Bacteria	Pseudomonadota	Gammaproteobacteria	Enterobacterales	Morganellaceae	uncultured	uncultured_unclassified	ASV_001881	1.2	0	0	0	0	0	0	0	0
Bacteria	Pseudomonadota	Alphaproteobacteria	Rhizobiales	Beijerinckiaceae	1174-901-12	1174-901-12_unclassified	ASV_001992	0	0	0	0	0	0	0	1.2	0
Bacteria	Pseudomonadota	Gammaproteobacteria	Legionellales	Legionellaceae	Legionella	Legionella_unclassified	ASV_001994	0	0	0	0	0	0	0	0	0
Bacteria	Pseudomonadota	Alphaproteobacteria	Rickettsiales	Rickettsiaceae	Rickettsiaceae_unclassified	Rickettsiaceae_unclassified	ASV_002028	0	0	0	0	1.2	0	0	0	0
Bacteria	Pseudomonadota	Alphaproteobacteria	Rhizobiales	Beijerinckiaceae	Methylobacterium-Methylorubrum	Methylobacterium-Methylorubrum_unclassified	ASV_002212	0	0	1.2	0	0	0	0	0	0
Bacteria	Pseudomonadota	Alphaproteobacteria	Acetobacterales	Acetobacteraceae	uncultured	uncultured_unclassified	ASV_001199	0	0	1	0	0	0	0	0	0
Bacteria	Pseudomonadota	Alphaproteobacteria	Sphingomonadales	Sphingomonadaceae	Sphingomonadaceae_unclassified	Sphingomonadaceae_unclassified	ASV_001270	1	0	0	0	0	0	0	0	0
Bacteria	Pseudomonadota	Gammaproteobacteria	Burkholderiales	Alcaligenaceae	Verticiella	Verticiella_unclassified	ASV_001387	0	0.2	0	0	0	0	0	0	0.8
Bacteria	Pseudomonadota	Alphaproteobacteria	Rickettsiales	AB1	AB1_unclassified	AB1_unclassified	ASV_001407	0	0.4	0.4	0	0.2	0	0	0	0
Bacteria	Pseudomonadota	Alphaproteobacteria	Acetobacterales	Acetobacteraceae	Acidiphilium	Acidiphilium_unclassified	ASV_001415	0	0	0	0	1	0	0	0	0
Bacteria	Pseudomonadota	Alphaproteobacteria	Sphingomonadales	Sphingomonadaceae	Sphingomonadaceae_unclassified	Sphingomonadaceae_unclassified	ASV_001506	0	0	1	0	0	0	0	0	0
Bacteria	Pseudomonadota	Alphaproteobacteria	Sphingomonadales	Sphingomonadaceae	Sphingomonas	Sphingomonas_unclassified	ASV_001518	0	0	0	0	0	1	0	0	0
Bacteria	Pseudomonadota	Alphaproteobacteria	Rhizobiales	Beijerinckiaceae	Beijerinckiaceae_unclassified	Beijerinckiaceae_unclassified	ASV_001570	0	0	0	0	1	0	0	0	0
Bacteria	Pseudomonadota	Gammaproteobacteria	Diplorickettsiales	Diplorickettsiaceae	uncultured	uncultured_unclassified	ASV_001559	0.8	0	0	0	0	0	0	0	0
Bacteria	Pseudomonadota	Alphaproteobacteria	Caulobacterales	Caulobacteraceae	Caulobacter	Caulobacter_unclassified	ASV_001635	0	0	0	0	1	0	0	0	0
Bacteria	Pseudomonadota	Alphaproteobacteria	Acetobacterales	Acetobacteraceae	Acetobacteraceae_unclassified	Acetobacteraceae_unclassified	ASV_001646	0	0	0	0	0	0	0	1	0
Bacteria	Pseudomonadota	Alphaproteobacteria	Sphingomonadales	Sphingomonadaceae	Sphingomonas	Sphingomonas_unclassified	ASV_001717	0	0	0	0	1	0	0	0	0
Bacteria	Pseudomonadota	Alphaproteobacteria	Acetobacterales	Acetobacteraceae	Acetobacteraceae_unclassified	Acetobacteraceae_unclassified	ASV_001733	0	0	0	0	0	0	0	1	0
Bacteria	Pseudomonadota	Alphaproteobacteria	Sphingomonadales	Sphingomonadaceae	Rhizorhapis	Rhizorhapis_unclassified	ASV_001802	0	0	0	0	1	0	0	0	0
Bacteria	Pseudomonadota	Alphaproteobacteria	Sphingomonadales	Sphingomonadaceae	Sphingomonas	Sphingomonas_unclassified	ASV_001820	0	0	0	0	0	0	0	0	0
Bacteria	Pseudomonadota	Alphaproteobacteria	Rhizobiales	Beijerinckiaceae	Methylobacterium-Methylorubrum	Methylobacterium-Methylorubrum_unclassified	ASV_001784	0	0	0.8	0	0.2	0	0	0	0
Bacteria	Pseudomonadota	Gammaproteobacteria	Enterobacterales	Pectobacteriaceae	Sodalis	Sodalis_unclassified	ASV_001915	0	0	0	0	0	1	0	0	0
Bacteria	Pseudomonadota	Alphaproteobacteria	Alphaproteobacteria_unclassified	Alphaproteobacteria_unclassified	Alphaproteobacteria_unclassified	Alphaproteobacteria_unclassified	ASV_001929	0	0	0	0	0	0	0	1	0
Bacteria	Pseudomonadota	Alphaproteobacteria	Acetobacterales	Acetobacteraceae	Acetobacteraceae_unclassified	Acetobacteraceae_unclassified	ASV_002048	0	0	0	0	0	0	0	1	0
Bacteria	Pseudomonadota	Alphaproteobacteria	Acetobacterales	Acetobacteraceae	Acidisoma	Acidisoma_unclassified	ASV_002051	0	0	0	0	0	0	0	1	0
Bacteria	Pseudomonadota	Alphaproteobacteria	Sphingomonadales	Sphingomonadaceae	Sphingomonadaceae_unclassified	Sphingomonadaceae_unclassified	ASV_002110	0	0	0	0	0	0	0	0	0
Bacteria	Pseudomonadota	Gammaproteobacteria	Enterobacterales	Yersiniaceae	Samsonia	Samsonia_unclassified	ASV_002094	0	0	0	0	0	1	0	0	0
Bacteria	Pseudomonadota	Alphaproteobacteria	Rickettsiales	SM2D12	SM2D12_unclassified	SM2D12_unclassified	ASV_002128	0	0	0.2	0	0	0	0	0	0
Bacteria	Pseudomonadota	Alphaproteobacteria	Sphingomonadales	Sphingomonadaceae	Sphingomonadaceae_unclassified	Sphingomonadaceae_unclassified	ASV_002185	1	0	0	0	0	0	0	0	0
Bacteria	Pseudomonadota	Gammaproteobacteria	Burkholderiales	Comamonadaceae	Comamonadaceae_unclassified	Comamonadaceae_unclassified	ASV_002257	0	0	0	0	0	0	0	0	0
Bacteria	Pseudomonadota	Alphaproteobacteria	Acetobacterales	Acetobacteraceae	Acetobacteraceae_unclassified	Acetobacteraceae_unclassified	ASV_002323	0	0	0	0	0	0	0	1	0
Bacteria	Pseudomonadota	Alphaproteobacteria	Rickettsiales	Rickettsiaceae	uncultured	uncultured_unclassified	ASV_002357	0	0	0.6	0	0	0	0	0	0
Bacteria	Pseudomonadota	Alphaproteobacteria	Caulobacterales	Caulobacteraceae	uncultured	uncultured_unclassified	ASV_002415	0	0	0	0	0	0	0	1	0
Bacteria	Pseudomonadota	Alphaproteobacteria	Rickettsiales	SM2D12	SM2D12_unclassified	SM2D12_unclassified	ASV_002495	0	0	0	0	0	0	0	1	0
Bacteria	Pseudomonadota	Proteobacteria_unclassified	Proteobacteria_unclassified	Proteobacteria_unclassified	Proteobacteria_unclassified	Proteobacteria_unclassified	ASV_002561	0	0	0	0.4	0	0.6	0	0	0
Bacteria	Pseudomonadota	Alphaproteobacteria	Rhizobiales	Beijerinckiaceae	Beijerinckiaceae_unclassified	Beijerinckiaceae_unclassified	ASV_001120	0	0	0	0	0.8	0	0	0	0
Bacteria	Pseudomonadota	Alphaproteobacteria	Sphingomonadales	Sphingomonadaceae	Sphingoaurantiacus	Sphingoaurantiacus_unclassified	ASV_001309	0	0	0	0	0.8	0	0	0	0
Bacteria	Pseudomonadota	Alphaproteobacteria	Sphingomonadales	Sphingomonadaceae	Sphingomonas	Sphingomonas_unclassified	ASV_001324	0	0	0.8	0	0	0	0	0	0
Bacteria	Pseudomonadota	Alphaproteobacteria	Sphingomonadales	Sphingomonadaceae	Sphingoaurantiacus	Sphingoaurantiacus_unclassified	ASV_001366	0	0	0	0	0.8	0	0	0	0
Bacteria	Pseudomonadota	Alphaproteobacteria	Sphingomonadales	Sphingomonadaceae	Sphingomonadaceae_unclassified	Sphingomonadaceae_unclassified	ASV_001368	0	0	0	0	0.8	0	0	0	0
Bacteria	Pseudomonadota	Alphaproteobacteria	Sphingomonadales	Sphingomonadaceae	Sphingomonas	Sphingomonas_unclassified	ASV_001452	0	0	0	0	0	0	0	0.8	0
Bacteria	Pseudomonadota	Gammaproteobacteria	Pseudomonadales	Pseudomonadaceae	Pseudomonas	Pseudomonas_unclassified	ASV_001439	0	0	0	0.8	0	0	0	0	0
Bacteria	Pseudomonadota	Alphaproteobacteria	Rickettsiales	Rickettsiaceae	Rickettsiaceae_unclassified	Rickettsiaceae_unclassified	ASV_001455	0	0.8	0	0	0	0	0	0	0
Bacteria	Pseudomonadota	Alphaproteobacteria	Acetobacterales	Acetobacteraceae	Acetobacteraceae_unclassified	Acetobacteraceae_unclassified	ASV_001457	0	0	0	0	0.8	0	0	0	0
Bacteria	Pseudomonadota	Alphaproteobacteria	Rhizobiales	Beijerinckiaceae	1174-901-12	1174-901-12_unclassified	ASV_001536	0	0	0.8	0	0	0	0	0	0
Bacteria	Pseudomonadota	Alphaproteobacteria	Sphingomonadales	Sphingomonadaceae	Sphingomonas	Sphingomonas_unclassified	ASV_001601	0	0	0.8	0	0	0	0	0	0
Bacteria	Pseudomonadota	Alphaproteobacteria	Rickettsiales	Rickettsiaceae	Candidatus_Arcanobacter	Candidatus_Arcanobacter_unclassified	ASV_001606	0	0	0	0	0.8	0	0	0	0
Bacteria	Pseudomonadota	Gammaproteobacteria	Gammaproteobacteria_unclassified	Gammaproteobacteria_unclassified	Gammaproteobacteria_unclassified	Gammaproteobacteria_unclassified	ASV_001603	0	0	0	0.8	0	0	0	0	0
Bacteria	Pseudomonadota	Alphaproteobacteria	Rhizobiales	Beijerinckiaceae	1174-901-12	1174-901-12_unclassified	ASV_001640	0	0	0	0	0.8	0	0	0	0
Bacteria	Pseudomonadota	Alphaproteobacteria	Sphingomonadales	Sphingomonadaceae	Novosphingobium	Novosphingobium_unclassified	ASV_001668	0	0	0.8	0	0	0	0	0	0
Bacteria	Pseudomonadota	Alphaproteobacteria	Rickettsiales	SM2D12	SM2D12_unclassified	SM2D12_unclassified	ASV_001681	0	0	0	0	0.8	0	0	0	0
Bacteria	Pseudomonadota	Alphaproteobacteria	Rhizobiales	Beijerinckiaceae	1174-901-12	1174-901-12_unclassified	ASV_001703	0	0	0	0	0	0	0	0.8	0
Bacteria	Pseudomonadota	Alphaproteobacteria	Acetobacterales	Acetobacteraceae	Acetobacteraceae_unclassified	Acetobacteraceae_unclassified	ASV_001765	0	0	0	0	0	0	0	0.8	0
Bacteria	Pseudomonadota	Alphaproteobacteria	Micavibrionales	Micavibrionaceae	uncultured	uncultured_unclassified	ASV_001810	0	0	0	0	0	0	0	0.8	0
Bacteria	Pseudomonadota	Gammaproteobacteria	Burkholderiales	Oxalobacteraceae	Actimicrobium	Actimicrobium_unclassified	ASV_001779	0.8	0	0	0	0	0	0	0	0
Bacteria	Pseudomonadota	Alphaproteobacteria	Rhizobiales	Beijerinckiaceae	Beijerinckiaceae_unclassified	Beijerinckiaceae_unclassified	ASV_001836	0	0	0.4	0	0	0	0	0.4	0
Bacteria	Pseudomonadota	Gammaproteobacteria	Pseudomonadales	Pseudomonadaceae	Pseudomonas	Pseudomonas_unclassified	ASV_001850	0	0	0	0	0.8	0	0	0	0
Bacteria	Pseudomonadota	Alphaproteobacteria	Sphingomonadales	Sphingomonadaceae	Sphingomonadaceae_unclassified	Sphingomonadaceae_unclassified	ASV_002001	0	0.8	0	0	0	0	0	0	0
Bacteria	Pseudomonadota	Gammaproteobacteria	Gammaproteobacteria_Incertae_Sedis	Unknown_Family	Candidatus_Ovatusbacter	Candidatus_Ovatusbacter_unclassified	ASV_002106	0	0	0	0	0	0	0	0.8	0
Bacteria	Pseudomonadota	Alphaproteobacteria	Sphingomonadales	Sphingomonadaceae	MN_122.2a	MN_122.2a_unclassified	ASV_002215	0	0	0	0	0	0	0	0	0
Bacteria	Pseudomonadota	Gammaproteobacteria	Pseudomonadales	Pseudomonadaceae	Pseudomonas	Pseudomonas_unclassified	ASV_002217	0	0	0	0.8	0	0	0	0	0
Bacteria	Pseudomonadota	Alphaproteobacteria	Sphingomonadales	Sphingomonadaceae	MN_122.2a	MN_122.2a_unclassified	ASV_002273	0	0.8	0	0	0	0	0	0	0
Bacteria	Pseudomonadota	Alphaproteobacteria	Rhodospirillales	uncultured	uncultured_unclassified	uncultured_unclassified	ASV_002320	0	0	0	0	0	0	0	0.8	0
Bacteria	Pseudomonadota	Gammaproteobacteria	Methylococcales	Methylomonadaceae	Methylomonas	Methylomonas_unclassified	ASV_002358	0	0	0.8	0	0	0	0	0	0
Bacteria	Pseudomonadota	Alphaproteobacteria	Rickettsiales	Rickettsiaceae	uncultured	uncultured_unclassified	ASV_002427	0.8	0	0	0	0	0	0	0	0
Bacteria	Pseudomonadota	Gammaproteobacteria	Diplorickettsiales	Diplorickettsiaceae	uncultured	uncultured_unclassified	ASV_002493	0	0	0	0	0	0	0	0.8	0
Bacteria	Pseudomonadota	Alphaproteobacteria	Rhizobiales	Beijerinckiaceae	1174-901-12	1174-901-12_unclassified	ASV_001184	0	0	0.2	0	0.4	0	0	0	0
Bacteria	Pseudomonadota	Proteobacteria_unclassified	Proteobacteria_unclassified	Proteobacteria_unclassified	Proteobacteria_unclassified	Proteobacteria_unclassified	ASV_001203	0	0	0	0	0.2	0	0	0.4	0
Bacteria	Pseudomonadota	Alphaproteobacteria	Sphingomonadales	Sphingomonadaceae	Ellin6055	Ellin6055_unclassified	ASV_001312	0	0	0	0	0.6	0	0	0	0
Bacteria	Pseudomonadota	Alphaproteobacteria	Caulobacterales	Caulobacteraceae	uncultured	uncultured_unclassified	ASV_001418	0	0	0	0	0.6	0	0	0	0
Bacteria	Pseudomonadota	Alphaproteobacteria	Micropepsales	Micropepsaceae	uncultured	uncultured_unclassified	ASV_001442	0	0	0	0	0.6	0	0	0	0
Bacteria	Pseudomonadota	Gammaproteobacteria	Coxiellales	Coxiellaceae	Coxiella	Coxiella_unclassified	ASV_001538	0	0	0	0	0.6	0	0	0	0
Bacteria	Pseudomonadota	Alphaproteobacteria	Alphaproteobacteria_unclassified	Alphaproteobacteria_unclassified	Alphaproteobacteria_unclassified	Alphaproteobacteria_unclassified	ASV_001539	0	0	0	0	0.6	0	0	0	0
Bacteria	Pseudomonadota	Alphaproteobacteria	Rickettsiales	AB1	AB1_unclassified	AB1_unclassified	ASV_001608	0	0	0	0	0.6	0	0	0	0
Bacteria	Pseudomonadota	Alphaproteobacteria	Acetobacterales	Acetobacteraceae	Acidiphilium	Acidiphilium_unclassified	ASV_001614	0	0	0	0	0.6	0	0	0	0
Bacteria	Pseudomonadota	Alphaproteobacteria	Micavibrionales	Micavibrionaceae	Micavibrio	Micavibrio_unclassified	ASV_001690	0	0	0	0	0.2	0	0	0.4	0
Bacteria	Pseudomonadota	Alphaproteobacteria	Sphingomonadales	Sphingomonadaceae	Sphingoaurantiacus	Sphingoaurantiacus_unclassified	ASV_001723	0	0	0	0	0.6	0	0	0	0
Bacteria	Pseudomonadota	Gammaproteobacteria	Xanthomonadales	Xanthomonadaceae	Pseudoxanthomonas	Pseudoxanthomonas_unclassified	ASV_001738	0.6	0	0	0	0	0	0	0	0
Bacteria	Pseudomonadota	Alphaproteobacteria	Sphingomonadales	Sphingomonadaceae	Novosphingobium	Novosphingobium_unclassified	ASV_001780	0	0.6	0	0	0	0	0	0	0
Bacteria	Pseudomonadota	Alphaproteobacteria	Micavibrionales	Micavibrionaceae	Micavibrio	Micavibrio_unclassified	ASV_001793	0	0	0	0	0.6	0	0	0	0
Bacteria	Pseudomonadota	Alphaproteobacteria	Rhizobiales	Beijerinckiaceae	1174-901-12	1174-901-12_unclassified	ASV_001849	0	0	0	0	0.6	0	0	0	0
Bacteria	Pseudomonadota	Alphaproteobacteria	Acetobacterales	Acetobacteraceae	uncultured	uncultured_unclassified	ASV_001869	0	0	0	0	0	0	0	0.6	0
Bacteria	Pseudomonadota	Alphaproteobacteria	Rickettsiales	Rickettsiaceae	Candidatus_Cryptoprodotis	Candidatus_Cryptoprodotis_unclassified	ASV_001889	0	0	0.4	0	0	0	0	0.2	0
Bacteria	Pseudomonadota	Alphaproteobacteria	Acetobacterales	Acetobacteraceae	Acidiphilium	Acidiphilium_unclassified	ASV_001926	0	0	0	0	0	0	0	0.6	0
Bacteria	Pseudomonadota	Alphaproteobacteria	Sphingomonadales	Sphingomonadaceae	Sphingomonadaceae_unclassified	Sphingomonadaceae_unclassified	ASV_001972	0	0	0	0	0.6	0	0	0	0
Bacteria	Pseudomonadota	Gammaproteobacteria	Gammaproteobacteria_Incertae_Sedis	Unknown_Family	Candidatus_Ovatusbacter	Candidatus_Ovatusbacter_unclassified	ASV_001995	0	0	0	0	0	0	0	0	0
Bacteria	Pseudomonadota	Alphaproteobacteria	Caulobacterales	Caulobacteraceae	Caulobacteraceae_unclassified	Caulobacteraceae_unclassified	ASV_001946	0	0	0.6	0	0	0	0	0	0
Bacteria	Pseudomonadota	Alphaproteobacteria	Rickettsiales	Rickettsiales_unclassified	Rickettsiales_unclassified	Rickettsiales_unclassified	ASV_002009	0	0	0.6	0	0	0	0	0	0
Bacteria	Pseudomonadota	Alphaproteobacteria	Rickettsiales	AB1	AB1_unclassified	AB1_unclassified	ASV_002059	0.2	0	0	0	0	0.4	0	0	0
Bacteria	Pseudomonadota	Alphaproteobacteria	Rhizobiales	Devosiaceae	Devosiaceae_unclassified	Devosiaceae_unclassified	ASV_002060	0.6	0	0	0	0	0	0	0	0
Bacteria	Pseudomonadota	Alphaproteobacteria	Acetobacterales	Acetobacteraceae	Acetobacteraceae_unclassified	Acetobacteraceae_unclassified	ASV_002066	0	0	0.2	0	0	0	0	0.4	0
Bacteria	Pseudomonadota	Alphaproteobacteria	Acetobacterales	Acetobacteraceae	Acidiphilium	Acidiphilium_unclassified	ASV_002073	0	0	0	0	0.6	0	0	0	0
Bacteria	Pseudomonadota	Alphaproteobacteria	Acetobacterales	Acetobacteraceae	uncultured	uncultured_unclassified	ASV_002075	0	0	0	0	0.6	0	0	0	0
Bacteria	Pseudomonadota	Alphaproteobacteria	Sphingomonadales	Sphingomonadaceae	Sphingomonadaceae_unclassified	Sphingomonadaceae_unclassified	ASV_002181	0	0	0	0	0	0	0	0	0
Bacteria	Pseudomonadota	Alphaproteobacteria	Rickettsiales	Rickettsiaceae	Rickettsiaceae_unclassified	Rickettsiaceae_unclassified	ASV_002120	0	0.2	0	0	0	0	0	0.4	0
Bacteria	Pseudomonadota	Alphaproteobacteria	Rickettsiales	Rickettsiaceae	uncultured	uncultured_unclassified	ASV_002187	0.4	0.2	0	0	0	0	0	0	0
Bacteria	Pseudomonadota	Alphaproteobacteria	Micavibrionales	Micavibrionaceae	Micavibrio	Micavibrio_unclassified	ASV_002242	0	0	0	0	0	0	0	0.6	0
Bacteria	Pseudomonadota	Alphaproteobacteria	Micavibrionales	Micavibrionaceae	Micavibrio	Micavibrio_unclassified	ASV_002253	0	0	0	0	0	0	0	0.6	0
Bacteria	Pseudomonadota	Alphaproteobacteria	Sphingomonadales	Sphingomonadaceae	Sphingomonadaceae_unclassified	Sphingomonadaceae_unclassified	ASV_002286	0	0	0	0	0	0	0	0	0
Bacteria	Pseudomonadota	Alphaproteobacteria	Rickettsiales	SM2D12	SM2D12_unclassified	SM2D12_unclassified	ASV_002284	0	0	0	0	0.2	0	0	0	0
Bacteria	Pseudomonadota	Gammaproteobacteria	Burkholderiales	Burkholderiales_unclassified	Burkholderiales_unclassified	Burkholderiales_unclassified	ASV_002302	0	0	0	0	0.6	0	0	0	0
Bacteria	Pseudomonadota	Alphaproteobacteria	Sphingomonadales	Sphingomonadaceae	Sphingomonas	Sphingomonas_unclassified	ASV_002421	0	0	0	0	0	0	0	0	0
Bacteria	Pseudomonadota	Alphaproteobacteria	Rickettsiales	Rickettsiaceae	Rickettsia	Rickettsia_unclassified	ASV_002402	0	0	0	0	0	0	0	0.6	0
Bacteria	Pseudomonadota	Alphaproteobacteria	Rhizobiales	Beijerinckiaceae	Psychroglaciecola	Psychroglaciecola_unclassified	ASV_002345	0	0	0	0	0	0.6	0	0	0
Bacteria	Pseudomonadota	Alphaproteobacteria	Sphingomonadales	Sphingomonadaceae	MN_122.2a	MN_122.2a_unclassified	ASV_002449	0	0	0	0.6	0	0	0	0	0
Bacteria	Pseudomonadota	Alphaproteobacteria	Rickettsiales	Rickettsiaceae	Rickettsiaceae_unclassified	Rickettsiaceae_unclassified	ASV_002496	0	0	0	0	0	0	0	0.6	0
Bacteria	Pseudomonadota	Gammaproteobacteria	Oceanospirillales	Halomonadaceae	Candidatus_Portiera	Candidatus_Portiera_unclassified	ASV_002446	0	0	0	0.6	0	0	0	0	0
Bacteria	Pseudomonadota	Gammaproteobacteria	Legionellales	Legionellaceae	Legionella	Legionella_unclassified	ASV_002433	0	0.6	0	0	0	0	0	0	0
Bacteria	Pseudomonadota	Alphaproteobacteria	Caulobacterales	Caulobacteraceae	uncultured	uncultured_unclassified	ASV_002507	0	0	0	0	0	0	0	0	0
Bacteria	Pseudomonadota	Alphaproteobacteria	Sphingomonadales	Sphingomonadaceae	Sphingomonadaceae_unclassified	Sphingomonadaceae_unclassified	ASV_002528	0	0.6	0	0	0	0	0	0	0
Bacteria	Pseudomonadota	Alphaproteobacteria	Rickettsiales	Rickettsiaceae	Rickettsiaceae_unclassified	Rickettsiaceae_unclassified	ASV_002605	0	0	0	0	0	0	0	0.6	0
Bacteria	Pseudomonadota	Alphaproteobacteria	Rickettsiales	SM2D12	SM2D12_unclassified	SM2D12_unclassified	ASV_002608	0	0	0	0	0	0	0	0	0
Bacteria	Pseudomonadota	Alphaproteobacteria	Rhizobiales	Rhizobiaceae	Allorhizobium-Neorhizobium-Pararhizobium-Rhizobium	Allorhizobium-Neorhizobium-Pararhizobium-Rhizobium_unclassified	ASV_002623	0	0	0	0	0	0	0	0	0.6
Bacteria	Pseudomonadota	Gammaproteobacteria	Burkholderiales	Burkholderiales_unclassified	Burkholderiales_unclassified	Burkholderiales_unclassified	ASV_002541	0	0	0.6	0	0	0	0	0	0
Bacteria	Pseudomonadota	Alphaproteobacteria	Caulobacterales	Caulobacteraceae	Phenylobacterium	Phenylobacterium_unclassified	ASV_002686	0	0	0	0	0.6	0	0	0	0
Bacteria	Pseudomonadota	Alphaproteobacteria	Sphingomonadales	Sphingomonadaceae	Novosphingobium	Novosphingobium_unclassified	ASV_002806	0	0	0	0	0	0	1	0	0
Bacteria	Pseudomonadota	Gammaproteobacteria	Diplorickettsiales	Diplorickettsiaceae	uncultured	uncultured_unclassified	ASV_002817	0	0	0	0	0	0	0	0.6	0
Bacteria	Pseudomonadota	Alphaproteobacteria	Sphingomonadales	Sphingomonadaceae	Sphingobium	Sphingobium_unclassified	ASV_002879	0	0	0	0.6	0	0	0	0	0
Bacteria	Pseudomonadota	Alphaproteobacteria	Sphingomonadales	Sphingomonadaceae	Sphingomonadaceae_unclassified	Sphingomonadaceae_unclassified	ASV_002945	0	0	0	0	0	0	0	0	0.6
Bacteria	Pseudomonadota	Alphaproteobacteria	Rickettsiales	Rickettsiaceae	Candidatus_Megaira	Candidatus_Megaira_unclassified	ASV_002865	0	0	0.6	0	0	0	0	0	0
Bacteria	Pseudomonadota	Alphaproteobacteria	Rickettsiales	Rickettsiaceae	uncultured	uncultured_unclassified	ASV_002871	0	0	0	0	0	0	0	0	0
Bacteria	Pseudomonadota	Alphaproteobacteria	Acetobacterales	Acetobacteraceae	Roseomonas	Roseomonas_unclassified	ASV_002848	0.6	0	0	0	0	0	0	0	0
Bacteria	Pseudomonadota	Gammaproteobacteria	Gammaproteobacteria_unclassified	Gammaproteobacteria_unclassified	Gammaproteobacteria_unclassified	Gammaproteobacteria_unclassified	ASV_002889	0	0	0	0	0.6	0	0	0	0
Bacteria	Pseudomonadota	Alphaproteobacteria	Sphingomonadales	Sphingomonadaceae	Sphingomonas	Sphingomonas_unclassified	ASV_001265	0	0	0	0	0.4	0	0	0	0
Bacteria	Pseudomonadota	Gammaproteobacteria	Xanthomonadales	Xanthomonadales_unclassified	Xanthomonadales_unclassified	Xanthomonadales_unclassified	ASV_001493	0	0	0	0	0.4	0	0	0	0
Bacteria	Pseudomonadota	Alphaproteobacteria	Acetobacterales	Acetobacteraceae	uncultured	uncultured_unclassified	ASV_001504	0	0	0.4	0	0	0	0	0	0
Bacteria	Pseudomonadota	Alphaproteobacteria	Acetobacterales	Acetobacteraceae	Acetobacteraceae_unclassified	Acetobacteraceae_unclassified	ASV_001572	0	0	0	0	0.4	0	0	0	0
Bacteria	Pseudomonadota	Alphaproteobacteria	Alphaproteobacteria_unclassified	Alphaproteobacteria_unclassified	Alphaproteobacteria_unclassified	Alphaproteobacteria_unclassified	ASV_001574	0	0	0	0	0	0	0	0.4	0
Bacteria	Pseudomonadota	Alphaproteobacteria	Acetobacterales	Acetobacteraceae	uncultured	uncultured_unclassified	ASV_001615	0	0	0	0	0	0	0	0.4	0
Bacteria	Pseudomonadota	Alphaproteobacteria	Rhizobiales	Beijerinckiaceae	1174-901-12	1174-901-12_unclassified	ASV_001709	0	0	0	0	0	0	0	0	0
Bacteria	Pseudomonadota	Gammaproteobacteria	Gammaproteobacteria_Incertae_Sedis	Unknown_Family	Candidatus_Berkiella	Candidatus_Berkiella_unclassified	ASV_001760	0	0	0	0	0.2	0	0	0	0
Bacteria	Pseudomonadota	Alphaproteobacteria	Sphingomonadales	Sphingomonadaceae	Sphingomonadaceae_unclassified	Sphingomonadaceae_unclassified	ASV_001801	0	0	0	0	0.4	0	0	0	0
Bacteria	Pseudomonadota	Alphaproteobacteria	Rhizobiales	Xanthobacteraceae	Rhodopseudomonas	Rhodopseudomonas_unclassified	ASV_001799	0	0	0	0	0.4	0	0	0	0
Bacteria	Pseudomonadota	Alphaproteobacteria	Caulobacterales	Caulobacteraceae	Caulobacteraceae_unclassified	Caulobacteraceae_unclassified	ASV_001837	0	0	0.4	0	0	0	0	0	0
Bacteria	Pseudomonadota	Alphaproteobacteria	Sphingomonadales	Sphingomonadaceae	Sphingomonadaceae_unclassified	Sphingomonadaceae_unclassified	ASV_001886	0	0	0.4	0	0	0	0	0	0
Bacteria	Pseudomonadota	Alphaproteobacteria	Rickettsiales	Rickettsiaceae	uncultured	uncultured_unclassified	ASV_001877	0.2	0.2	0	0	0	0	0	0	0
Bacteria	Pseudomonadota	Alphaproteobacteria	Micavibrionales	Micavibrionaceae	Micavibrio	Micavibrio_unclassified	ASV_001906	0	0	0	0	0	0	0	0	0
Bacteria	Pseudomonadota	Alphaproteobacteria	Acetobacterales	Acetobacteraceae	Acetobacteraceae_unclassified	Acetobacteraceae_unclassified	ASV_001894	0	0	0	0	0.4	0	0	0	0
Bacteria	Pseudomonadota	Alphaproteobacteria	Rhizobiales	Beijerinckiaceae	1174-901-12	1174-901-12_unclassified	ASV_001963	0	0	0	0	0.4	0	0	0	0
Bacteria	Pseudomonadota	Alphaproteobacteria	Acetobacterales	Acetobacteraceae	Endobacter	Endobacter_unclassified	ASV_001947	0	0	0.4	0	0	0	0	0	0
Bacteria	Pseudomonadota	Alphaproteobacteria	Sphingomonadales	Sphingomonadaceae	Sphingomonas	Sphingomonas_unclassified	ASV_002117	0	0	0	0	0	0	0	0	0.4
Bacteria	Pseudomonadota	Alphaproteobacteria	Rhodobacterales	Rhodobacteraceae	Rhodobacteraceae_unclassified	Rhodobacteraceae_unclassified	ASV_002070	0	0	0	0.4	0	0	0	0	0
Bacteria	Pseudomonadota	Gammaproteobacteria	Enterobacterales	Pectobacteriaceae	Pectobacteriaceae_unclassified	Pectobacteriaceae_unclassified	ASV_002062	0	0.4	0	0	0	0	0	0	0
Bacteria	Pseudomonadota	Alphaproteobacteria	Acetobacterales	Acetobacteraceae	Acetobacteraceae_unclassified	Acetobacteraceae_unclassified	ASV_002067	0	0	0.4	0	0	0	0	0	0
Bacteria	Pseudomonadota	Alphaproteobacteria	Rickettsiales	SM2D12	SM2D12_unclassified	SM2D12_unclassified	ASV_002130	0	0	0	0	0	0	0	0.4	0
Bacteria	Pseudomonadota	Gammaproteobacteria	Enterobacterales	Morganellaceae	Candidatus_Annandia	Candidatus_Annandia_unclassified	ASV_002176	0	0	0	0	0	0	0	0.4	0
Bacteria	Pseudomonadota	Alphaproteobacteria	Azospirillales	Inquilinaceae	Inquilinus	Inquilinus_unclassified	ASV_002129	0	0	0.4	0	0	0	0	0	0
Bacteria	Pseudomonadota	Alphaproteobacteria	Sphingomonadales	Sphingomonadaceae	Sphingomonas	Sphingomonas_unclassified	ASV_002232	0	0	0	0	0.4	0	0	0	0
Bacteria	Pseudomonadota	Alphaproteobacteria	Sphingomonadales	Sphingomonadaceae	Sphingobium	Sphingobium_unclassified	ASV_002263	0	0	0	0	0	0	0	0	0.4
Bacteria	Pseudomonadota	Alphaproteobacteria	Rickettsiales	Rickettsiaceae	Rickettsiaceae_unclassified	Rickettsiaceae_unclassified	ASV_002255	0	0	0	0	0	0	0	0.4	0
Bacteria	Pseudomonadota	Gammaproteobacteria	Pseudomonadales	Moraxellaceae	Acinetobacter	Acinetobacter_unclassified	ASV_002202	0	0	0.4	0	0	0	0	0	0
Bacteria	Pseudomonadota	Gammaproteobacteria	Coxiellales	Coxiellaceae	Coxiella	Coxiella_unclassified	ASV_002182	0.4	0	0	0	0	0	0	0	0
Bacteria	Pseudomonadota	Alphaproteobacteria	Caedibacterales	Caedibacteraceae	Caedibacter	Caedibacter_unclassified	ASV_002190	0	0.4	0	0	0	0	0	0	0
Bacteria	Pseudomonadota	Gammaproteobacteria	Burkholderiales	Oxalobacteraceae	Actimicrobium	Actimicrobium_unclassified	ASV_002193	0	0.4	0	0	0	0	0	0	0
Bacteria	Pseudomonadota	Alphaproteobacteria	Sphingomonadales	Sphingomonadaceae	Sphingomonas	Sphingomonas_unclassified	ASV_002336	0	0	0	0	0	0	0	0	0
Bacteria	Pseudomonadota	Alphaproteobacteria	Rhizobiales	Rhizobiales_unclassified	Rhizobiales_unclassified	Rhizobiales_unclassified	ASV_002311	0	0	0	0	0.4	0	0	0	0
Bacteria	Pseudomonadota	Alphaproteobacteria	Acetobacterales	Acetobacteraceae	Acidiphilium	Acidiphilium_unclassified	ASV_002283	0	0	0.4	0	0	0	0	0	0
Bacteria	Pseudomonadota	Alphaproteobacteria	Micavibrionales	Micavibrionales_unclassified	Micavibrionales_unclassified	Micavibrionales_unclassified	ASV_002394	0	0	0	0	0	0.4	0	0	0
Bacteria	Pseudomonadota	Alphaproteobacteria	Acetobacterales	Acetobacteraceae	Acetobacteraceae_unclassified	Acetobacteraceae_unclassified	ASV_002398	0	0	0	0	0	0	0	0.4	0
Bacteria	Pseudomonadota	Alphaproteobacteria	Sphingomonadales	Sphingomonadaceae	Sphingomonadaceae_unclassified	Sphingomonadaceae_unclassified	ASV_002473	0	0	0	0	0.4	0	0	0	0
Bacteria	Pseudomonadota	Alphaproteobacteria	Rickettsiales	Rickettsiaceae	uncultured	uncultured_unclassified	ASV_002462	0	0	0	0	0.4	0	0	0	0
Bacteria	Pseudomonadota	Gammaproteobacteria	Pseudomonadales	Moraxellaceae	Enhydrobacter	Enhydrobacter_unclassified	ASV_002513	0	0	0	0	0	0	0	0	0
Bacteria	Pseudomonadota	Gammaproteobacteria	Enterobacterales	Morganellaceae	Buchnera	Buchnera_unclassified	ASV_002491	0	0	0	0	0	0	0	0.4	0
Bacteria	Pseudomonadota	Alphaproteobacteria	Caulobacterales	Caulobacteraceae	PMMR1	PMMR1_unclassified	ASV_002466	0	0	0	0	0.4	0	0	0	0
Bacteria	Pseudomonadota	Alphaproteobacteria	Azospirillales	Inquilinaceae	Inquilinus	Inquilinus_unclassified	ASV_002500	0	0	0	0	0	0	0	0.4	0
Bacteria	Pseudomonadota	Alphaproteobacteria	Alphaproteobacteria_unclassified	Alphaproteobacteria_unclassified	Alphaproteobacteria_unclassified	Alphaproteobacteria_unclassified	ASV_002501	0	0	0	0	0	0	0	0.4	0
Bacteria	Pseudomonadota	Alphaproteobacteria	Sphingomonadales	Sphingomonadaceae	Sphingomonas	Sphingomonas_unclassified	ASV_002546	0	0	0.4	0	0	0	0	0	0
Bacteria	Pseudomonadota	Alphaproteobacteria	Rhizobiales	Beijerinckiaceae	1174-901-12	1174-901-12_unclassified	ASV_002523	0.4	0	0	0	0	0	0	0	0
Bacteria	Pseudomonadota	Alphaproteobacteria	Rhizobiales	Rhizobiaceae	Corticibacterium	Corticibacterium_unclassified	ASV_002620	0	0	0	0	0	0	0	0	0.4
Bacteria	Pseudomonadota	Alphaproteobacteria	Micavibrionales	Micavibrionaceae	Micavibrio	Micavibrio_unclassified	ASV_002543	0	0	0.4	0	0	0	0	0	0
Bacteria	Pseudomonadota	Gammaproteobacteria	Enterobacterales	Enterobacterales_unclassified	Enterobacterales_unclassified	Enterobacterales_unclassified	ASV_002526	0.4	0	0	0	0	0	0	0	0
Bacteria	Pseudomonadota	Gammaproteobacteria	Burkholderiales	Sutterellaceae	uncultured	uncultured_unclassified	ASV_002574	0	0	0	0	0.4	0	0	0	0
Bacteria	Pseudomonadota	Alphaproteobacteria	Sphingomonadales	Sphingomonadaceae	Sphingomonas	Sphingomonas_unclassified	ASV_002715	0	0	0	0	0	0	0	0	0
Bacteria	Pseudomonadota	Alphaproteobacteria	Rhodobacterales	Rhodobacteraceae	Rubellimicrobium	Rubellimicrobium_unclassified	ASV_002698	0	0	0	0	0	0.4	0	0	0
Bacteria	Pseudomonadota	Gammaproteobacteria	Diplorickettsiales	Diplorickettsiaceae	uncultured	uncultured_unclassified	ASV_002709	0	0	0	0	0	0	0	0.4	0
Bacteria	Pseudomonadota	Alphaproteobacteria	Caulobacterales	Caulobacteraceae	Brevundimonas	Brevundimonas_unclassified	ASV_002654	0	0	0.4	0	0	0	0	0	0
Bacteria	Pseudomonadota	Gammaproteobacteria	Xanthomonadales	Xanthomonadaceae	Pseudoxanthomonas	Pseudoxanthomonas_unclassified	ASV_002799	0	0	0	0	0	0.4	0	0	0
Bacteria	Pseudomonadota	Alphaproteobacteria	Sphingomonadales	Sphingomonadaceae	Rhizorhapis	Rhizorhapis_unclassified	ASV_002727	0.4	0	0	0	0	0	0	0	0
Bacteria	Pseudomonadota	Gammaproteobacteria	Pseudomonadales	Moraxellaceae	Acinetobacter	Acinetobacter_unclassified	ASV_002753	0	0	0.4	0	0	0	0	0	0
Bacteria	Pseudomonadota	Alphaproteobacteria	Paracaedibacterales	Paracaedibacteraceae	Candidatus_Paracaedibacter	Candidatus_Paracaedibacter_unclassified	ASV_002811	0	0	0	0	0	0	0	0.4	0
Bacteria	Pseudomonadota	Gammaproteobacteria	Gammaproteobacteria_Incertae_Sedis	Unknown_Family	Unknown_Family_unclassified	Unknown_Family_unclassified	ASV_002815	0	0	0	0	0	0	0	0.4	0
Bacteria	Pseudomonadota	Gammaproteobacteria	Diplorickettsiales	Diplorickettsiaceae	uncultured	uncultured_unclassified	ASV_002814	0	0	0	0	0	0	0	0.4	0
Bacteria	Pseudomonadota	Alphaproteobacteria	Acetobacterales	Acetobacteraceae	Acetobacteraceae_unclassified	Acetobacteraceae_unclassified	ASV_002828	0	0	0	0	0	0	0	0	0
Bacteria	Pseudomonadota	Proteobacteria_unclassified	Proteobacteria_unclassified	Proteobacteria_unclassified	Proteobacteria_unclassified	Proteobacteria_unclassified	ASV_002764	0	0	0	0	0	0	0	0	0
Bacteria	Pseudomonadota	Alphaproteobacteria	Alphaproteobacteria_unclassified	Alphaproteobacteria_unclassified	Alphaproteobacteria_unclassified	Alphaproteobacteria_unclassified	ASV_002816	0	0	0	0	0	0	0	0.4	0
Bacteria	Pseudomonadota	Alphaproteobacteria	Rickettsiales	SM2D12	SM2D12_unclassified	SM2D12_unclassified	ASV_002919	0	0	0	0	0	0	0	0.4	0
Bacteria	Pseudomonadota	Gammaproteobacteria	Diplorickettsiales	Diplorickettsiaceae	uncultured	uncultured_unclassified	ASV_002909	0	0	0	0	0	0	0.666666667	0	0
Bacteria	Pseudomonadota	Alphaproteobacteria	Rickettsiales	Rickettsiaceae	Candidatus_Megaira	Candidatus_Megaira_unclassified	ASV_002985	0	0	0	0.4	0	0	0	0	0
Bacteria	Pseudomonadota	Gammaproteobacteria	Diplorickettsiales	Diplorickettsiaceae	Diplorickettsia	Diplorickettsia_unclassified	ASV_003056	0	0	0	0	0	0	0	0	0.4
Bacteria	Pseudomonadota	Proteobacteria_unclassified	Proteobacteria_unclassified	Proteobacteria_unclassified	Proteobacteria_unclassified	Proteobacteria_unclassified	ASV_003033	0	0	0	0	0	0	0	0.4	0
Bacteria	Pseudomonadota	Alphaproteobacteria	Alphaproteobacteria_unclassified	Alphaproteobacteria_unclassified	Alphaproteobacteria_unclassified	Alphaproteobacteria_unclassified	ASV_003057	0	0	0	0	0	0	0	0	0.4
Bacteria	Pseudomonadota	Alphaproteobacteria	Rickettsiales	AB1	AB1_unclassified	AB1_unclassified	ASV_001597	0	0.2	0	0	0	0	0	0	0
Bacteria	Pseudomonadota	Alphaproteobacteria	Rhizobiales	Xanthobacteraceae	Tardiphaga	Tardiphaga_unclassified	ASV_001680	0	0	0	0	0.2	0	0	0	0
Bacteria	Pseudomonadota	Alphaproteobacteria	Acetobacterales	Acetobacteraceae	Acidiphilium	Acidiphilium_unclassified	ASV_001674	0	0	0	0	0.2	0	0	0	0
Bacteria	Pseudomonadota	Alphaproteobacteria	Rhizobiales	Beijerinckiaceae	1174-901-12	1174-901-12_unclassified	ASV_001822	0	0	0	0	0	0	0	0	0.2
Bacteria	Pseudomonadota	Gammaproteobacteria	Legionellales	Legionellaceae	Legionella	Legionella_unclassified	ASV_001791	0	0	0	0	0.2	0	0	0	0
Bacteria	Pseudomonadota	Alphaproteobacteria	Rickettsiales	AB1	AB1_unclassified	AB1_unclassified	ASV_001832	0	0.2	0	0	0	0	0	0	0
Bacteria	Pseudomonadota	Alphaproteobacteria	Rhodospirillales	uncultured	uncultured_unclassified	uncultured_unclassified	ASV_001852	0	0	0	0	0.2	0	0	0	0
Bacteria	Pseudomonadota	Alphaproteobacteria	Alphaproteobacteria_unclassified	Alphaproteobacteria_unclassified	Alphaproteobacteria_unclassified	Alphaproteobacteria_unclassified	ASV_001912	0	0	0	0	0.2	0	0	0	0
Bacteria	Pseudomonadota	Gammaproteobacteria	Diplorickettsiales	Diplorickettsiaceae	uncultured	uncultured_unclassified	ASV_001977	0	0	0	0	0	0	0	0	0.2
Bacteria	Pseudomonadota	Alphaproteobacteria	Caulobacterales	Caulobacteraceae	Caulobacter	Caulobacter_unclassified	ASV_001949	0	0	0.2	0	0	0	0	0	0
Bacteria	Pseudomonadota	Gammaproteobacteria	Burkholderiales	Comamonadaceae	Ideonella	Ideonella_unclassified	ASV_001967	0	0	0	0	0.2	0	0	0	0
Bacteria	Pseudomonadota	Gammaproteobacteria	Burkholderiales	Comamonadaceae	Rhizobacter	Rhizobacter_unclassified	ASV_001975	0	0	0	0	0.2	0	0	0	0
Bacteria	Pseudomonadota	Gammaproteobacteria	Burkholderiales	Comamonadaceae	Comamonadaceae_unclassified	Comamonadaceae_unclassified	ASV_002006	0	0	0.2	0	0	0	0	0	0
Bacteria	Pseudomonadota	Gammaproteobacteria	Burkholderiales	Oxalobacteraceae	uncultured	uncultured_unclassified	ASV_001996	0.2	0	0	0	0	0	0	0	0
Bacteria	Pseudomonadota	Alphaproteobacteria	Micavibrionales	Micavibrionaceae	Micavibrio	Micavibrio_unclassified	ASV_002085	0	0	0	0	0.2	0	0	0	0
Bacteria	Pseudomonadota	Gammaproteobacteria	Burkholderiales	Burkholderiaceae	Burkholderia-Caballeronia-Paraburkholderia	Burkholderia-Caballeronia-Paraburkholderia_unclassified	ASV_002127	0	0	0.2	0	0	0	0	0	0
Bacteria	Pseudomonadota	Alphaproteobacteria	Rickettsiales	Rickettsiaceae	Rickettsiaceae_unclassified	Rickettsiaceae_unclassified	ASV_002235	0	0	0	0	0	0.2	0	0	0
Bacteria	Pseudomonadota	Alphaproteobacteria	Acetobacterales	Acetobacteraceae	Roseomonas	Roseomonas_unclassified	ASV_002195	0	0.2	0	0	0	0	0	0	0
Bacteria	Pseudomonadota	Alphaproteobacteria	Sphingomonadales	Sphingomonadaceae	Sphingomonas	Sphingomonas_unclassified	ASV_002280	0	0	0.2	0	0	0	0	0	0
Bacteria	Pseudomonadota	Alphaproteobacteria	Rhizobiales	Beijerinckiaceae	1174-901-12	1174-901-12_unclassified	ASV_002281	0	0	0.2	0	0	0	0	0	0
Bacteria	Pseudomonadota	Alphaproteobacteria	Rhizobiales	Xanthobacteraceae	Rhodopseudomonas	Rhodopseudomonas_unclassified	ASV_002266	0.2	0	0	0	0	0	0	0	0
Bacteria	Pseudomonadota	Alphaproteobacteria	Micavibrionales	Micavibrionaceae	Micavibrionaceae_unclassified	Micavibrionaceae_unclassified	ASV_002272	0	0.2	0	0	0	0	0	0	0
Bacteria	Pseudomonadota	Alphaproteobacteria	Caedibacterales	Caedibacteraceae	Caedibacter	Caedibacter_unclassified	ASV_002313	0	0	0	0	0.2	0	0	0	0
Bacteria	Pseudomonadota	Alphaproteobacteria	Acetobacterales	Acetobacteraceae	Acetobacteraceae_unclassified	Acetobacteraceae_unclassified	ASV_002282	0	0	0.2	0	0	0	0	0	0
Bacteria	Pseudomonadota	Alphaproteobacteria	Acetobacterales	Acetobacteraceae	Acetobacteraceae_unclassified	Acetobacteraceae_unclassified	ASV_002289	0	0	0	0	0.2	0	0	0	0
Bacteria	Pseudomonadota	Alphaproteobacteria	Rickettsiales	Rickettsiaceae	Candidatus_Trichorickettsia	Candidatus_Trichorickettsia_unclassified	ASV_002399	0	0	0	0	0	0	0	0.2	0
Bacteria	Pseudomonadota	Alphaproteobacteria	Caulobacterales	Caulobacteraceae	Caulobacter	Caulobacter_unclassified	ASV_002342	0.2	0	0	0	0	0	0	0	0
Bacteria	Pseudomonadota	Alphaproteobacteria	Rickettsiales	AB1	AB1_unclassified	AB1_unclassified	ASV_002434	0	0.2	0	0	0	0	0	0	0
Bacteria	Pseudomonadota	Alphaproteobacteria	Rickettsiales	Candidatus_Jidaibacter	Candidatus_Jidaibacter_unclassified	Candidatus_Jidaibacter_unclassified	ASV_002438	0	0	0	0	0	0.2	0	0	0
Bacteria	Pseudomonadota	Alphaproteobacteria	Rhizobiales	Beijerinckiaceae	1174-901-12	1174-901-12_unclassified	ASV_002457	0	0	0	0	0.2	0	0	0	0
Bacteria	Pseudomonadota	Gammaproteobacteria	Burkholderiales	Burkholderiaceae	Burkholderiaceae_unclassified	Burkholderiaceae_unclassified	ASV_002459	0	0	0	0	0.2	0	0	0	0
Bacteria	Pseudomonadota	Alphaproteobacteria	Rickettsiales	AB1	AB1_unclassified	AB1_unclassified	ASV_002579	0	0	0	0	0.2	0	0	0	0
Bacteria	Pseudomonadota	Alphaproteobacteria	Rickettsiales	Rickettsiaceae	uncultured	uncultured_unclassified	ASV_002522	0.2	0	0	0	0	0	0	0	0
Bacteria	Pseudomonadota	Alphaproteobacteria	Rickettsiales	Rickettsiaceae	uncultured	uncultured_unclassified	ASV_002534	0	0.2	0	0	0	0	0	0	0
Bacteria	Pseudomonadota	Alphaproteobacteria	Rickettsiales	SM2D12	SM2D12_unclassified	SM2D12_unclassified	ASV_002573	0	0	0	0	0.2	0	0	0	0
Bacteria	Pseudomonadota	Alphaproteobacteria	Rhizobiales	Beijerinckiaceae	Beijerinckiaceae_unclassified	Beijerinckiaceae_unclassified	ASV_002533	0	0.2	0	0	0	0	0	0	0
Bacteria	Pseudomonadota	Alphaproteobacteria	Rhizobiales	Beijerinckiaceae	Psychroglaciecola	Psychroglaciecola_unclassified	ASV_002615	0	0	0	0	0	0	0	0	0.2
Bacteria	Pseudomonadota	Gammaproteobacteria	Enterobacterales	Enterobacterales_unclassified	Enterobacterales_unclassified	Enterobacterales_unclassified	ASV_002598	0	0	0	0	0	0.2	0	0	0
Bacteria	Pseudomonadota	Alphaproteobacteria	Elsterales	uncultured	uncultured_unclassified	uncultured_unclassified	ASV_002589	0	0	0	0	0.2	0	0	0	0
Bacteria	Pseudomonadota	Alphaproteobacteria	Caedibacterales	Caedibacteraceae	Caedibacter	Caedibacter_unclassified	ASV_002571	0	0	0	0	0.2	0	0	0	0
Bacteria	Pseudomonadota	Alphaproteobacteria	Azospirillales	Azospirillaceae	Azospirillum	Azospirillum_unclassified	ASV_002544	0	0	0.2	0	0	0	0	0	0
Bacteria	Pseudomonadota	Alphaproteobacteria	Acetobacterales	Acetobacteraceae	uncultured	uncultured_unclassified	ASV_002583	0	0	0	0	0.2	0	0	0	0
Bacteria	Pseudomonadota	Alphaproteobacteria	Acetobacterales	Acetobacteraceae	Muricoccus	Muricoccus_unclassified	ASV_002599	0	0	0	0	0	0.2	0	0	0
Bacteria	Pseudomonadota	Alphaproteobacteria	Alphaproteobacteria_unclassified	Alphaproteobacteria_unclassified	Alphaproteobacteria_unclassified	Alphaproteobacteria_unclassified	ASV_002588	0	0	0	0	0.2	0	0	0	0
Bacteria	Pseudomonadota	Alphaproteobacteria	uncultured	uncultured_unclassified	uncultured_unclassified	uncultured_unclassified	ASV_002602	0	0	0	0	0	0	0	0.2	0
Bacteria	Pseudomonadota	Gammaproteobacteria	Xanthomonadales	Xanthomonadaceae	Pseudoxanthomonas	Pseudoxanthomonas_unclassified	ASV_002660	0	0	0	0	0	0	0	0	0
Bacteria	Pseudomonadota	Alphaproteobacteria	Rickettsiales	AB1	AB1_unclassified	AB1_unclassified	ASV_002652	0	0	0.2	0	0	0	0	0	0
Bacteria	Pseudomonadota	Alphaproteobacteria	Rickettsiales	Rickettsiaceae	Candidatus_Megaira	Candidatus_Megaira_unclassified	ASV_002639	0	0.2	0	0	0	0	0	0	0
Bacteria	Pseudomonadota	Alphaproteobacteria	Rhodospirillales	uncultured	uncultured_unclassified	uncultured_unclassified	ASV_002708	0	0	0	0	0	0	0	0.2	0
Bacteria	Pseudomonadota	Alphaproteobacteria	Rhodobacterales	Rhodobacteraceae	Rubellimicrobium	Rubellimicrobium_unclassified	ASV_002721	0	0	0	0	0	0	0	0	0.2
Bacteria	Pseudomonadota	Alphaproteobacteria	Micropepsales	Micropepsaceae	uncultured	uncultured_unclassified	ASV_002665	0	0	0	0	0.2	0	0	0	0
Bacteria	Pseudomonadota	Gammaproteobacteria	Burkholderiales	Alcaligenaceae	Alcaligenaceae_unclassified	Alcaligenaceae_unclassified	ASV_002723	0	0	0	0	0	0	0	0	0.2
Bacteria	Pseudomonadota	Alphaproteobacteria	Acetobacterales	Acetobacteraceae	Acetobacteraceae_unclassified	Acetobacteraceae_unclassified	ASV_002705	0	0	0	0	0	0	0	0.2	0
Bacteria	Pseudomonadota	Gammaproteobacteria	Xanthomonadales	Xanthomonadaceae	Xanthomonas	Xanthomonas_unclassified	ASV_002835	0	0	0	0	0	0	0	0	0.2
Bacteria	Pseudomonadota	Alphaproteobacteria	Rickettsiales	Rickettsiales_unclassified	Rickettsiales_unclassified	Rickettsiales_unclassified	ASV_002804	0	0	0	0	0	0.2	0	0	0
Bacteria	Pseudomonadota	Alphaproteobacteria	Rhizobiales	Rhizobiaceae	Chelativorans	Chelativorans_unclassified	ASV_002750	0	0	0.2	0	0	0	0	0	0
Bacteria	Pseudomonadota	Alphaproteobacteria	Micavibrionales	uncultured	uncultured_unclassified	uncultured_unclassified	ASV_002761	0	0	0	0	0	0	0	0	0
Bacteria	Pseudomonadota	Gammaproteobacteria	Legionellales	Legionellaceae	Legionella	Legionella_unclassified	ASV_002739	0	0.2	0	0	0	0	0	0	0
Bacteria	Pseudomonadota	Gammaproteobacteria	Gammaproteobacteria_Incertae_Sedis	Unknown_Family	Candidatus_Ovatusbacter	Candidatus_Ovatusbacter_unclassified	ASV_002742	0	0.2	0	0	0	0	0	0	0
Bacteria	Pseudomonadota	Gammaproteobacteria	Enterobacterales	Hafniaceae	Hafnia-Obesumbacterium	Hafnia-Obesumbacterium_unclassified	ASV_002787	0	0	0	0	0.2	0	0	0	0
Bacteria	Pseudomonadota	Gammaproteobacteria	Diplorickettsiales	Diplorickettsiaceae	uncultured	uncultured_unclassified	ASV_002833	0	0	0	0	0	0	0	0	0.2
Bacteria	Pseudomonadota	Gammaproteobacteria	Burkholderiales	Neisseriaceae	uncultured	uncultured_unclassified	ASV_002751	0	0	0.2	0	0	0	0	0	0
Bacteria	Pseudomonadota	Alphaproteobacteria	Rickettsiales	Rickettsiaceae	Ac37b	Ac37b_unclassified	ASV_002846	0.2	0	0	0	0	0	0	0	0
Bacteria	Pseudomonadota	Alphaproteobacteria	Rhodospirillales	uncultured	uncultured_unclassified	uncultured_unclassified	ASV_002903	0	0	0	0	0	0.2	0	0	0
Bacteria	Pseudomonadota	Alphaproteobacteria	Micavibrionales	uncultured	uncultured_unclassified	uncultured_unclassified	ASV_002853	0	0.2	0	0	0	0	0	0	0
Bacteria	Pseudomonadota	Gammaproteobacteria	Gammaproteobacteria_Incertae_Sedis	Unknown_Family	Candidatus_Ovatusbacter	Candidatus_Ovatusbacter_unclassified	ASV_002933	0	0	0	0	0	0	0	0	0
Bacteria	Pseudomonadota	Gammaproteobacteria	Enterobacterales	Erwiniaceae	Izhakiella	Izhakiella_unclassified	ASV_002918	0	0	0	0	0	0	0	0.2	0
Bacteria	Pseudomonadota	Gammaproteobacteria	Enterobacterales	Erwiniaceae	Erwiniaceae_unclassified	Erwiniaceae_unclassified	ASV_002943	0	0	0	0	0	0	0	0	0.2
Bacteria	Pseudomonadota	Gammaproteobacteria	Diplorickettsiales	Diplorickettsiaceae	uncultured	uncultured_unclassified	ASV_002874	0	0	0	0.2	0	0	0	0	0
Bacteria	Pseudomonadota	Gammaproteobacteria	Coxiellales	Coxiellaceae	Coxiella	Coxiella_unclassified	ASV_002880	0	0	0	0	0.2	0	0	0	0
Bacteria	Pseudomonadota	Gammaproteobacteria	Burkholderiales	Burkholderiaceae	Ralstonia	Ralstonia_unclassified	ASV_002920	0	0	0	0	0	0	0	0.2	0
Bacteria	Pseudomonadota	Gammaproteobacteria	Burkholderiales	Neisseriaceae	uncultured	uncultured_unclassified	ASV_002890	0	0	0	0	0.2	0	0	0	0
Bacteria	Pseudomonadota	Proteobacteria_unclassified	Proteobacteria_unclassified	Proteobacteria_unclassified	Proteobacteria_unclassified	Proteobacteria_unclassified	ASV_002905	0	0	0	0	0	0.2	0	0	0
Bacteria	Pseudomonadota	Gammaproteobacteria	Xanthomonadales	Xanthomonadaceae	Stenotrophomonas	Stenotrophomonas_unclassified	ASV_002973	0	0	0.2	0	0	0	0	0	0
Bacteria	Pseudomonadota	Gammaproteobacteria	Steroidobacterales	Steroidobacteraceae	Steroidobacter	Steroidobacter_unclassified	ASV_002947	0.2	0	0	0	0	0	0	0	0
Bacteria	Pseudomonadota	Alphaproteobacteria	Rickettsiales	SM2D12	SM2D12_unclassified	SM2D12_unclassified	ASV_003005	0	0	0	0	0.2	0	0	0	0
Bacteria	Pseudomonadota	Alphaproteobacteria	Micavibrionales	uncultured	uncultured_unclassified	uncultured_unclassified	ASV_003013	0	0	0	0	0	0.2	0	0	0
Bacteria	Pseudomonadota	Gammaproteobacteria	Legionellales	Legionellaceae	Legionella	Legionella_unclassified	ASV_002972	0	0	0.2	0	0	0	0	0	0
Bacteria	Pseudomonadota	Gammaproteobacteria	Diplorickettsiales	Diplorickettsiaceae	uncultured	uncultured_unclassified	ASV_002990	0	0	0	0	0.2	0	0	0	0
Bacteria	Pseudomonadota	Proteobacteria_unclassified	Proteobacteria_unclassified	Proteobacteria_unclassified	Proteobacteria_unclassified	Proteobacteria_unclassified	ASV_002986	0	0	0	0.2	0	0	0	0	0
Bacteria	Pseudomonadota	Proteobacteria_unclassified	Proteobacteria_unclassified	Proteobacteria_unclassified	Proteobacteria_unclassified	Proteobacteria_unclassified	ASV_003024	0	0	0	0	0	0	0	0.2	0
Bacteria	Verrucomicrobiota	Verrucomicrobiae	Chthoniobacterales	Chthoniobacteraceae	LD29	LD29_unclassified	ASV_000318	0	0	2.2	0	7.8	0	0	4.6	0
Bacteria	Verrucomicrobiota	Verrucomicrobiae	Chthoniobacterales	Chthoniobacteraceae	Chthoniobacter	Chthoniobacter_unclassified	ASV_000261	0	0	0	0	16.2	0	0	0.4	0
Bacteria	Verrucomicrobiota	Verrucomicrobiae	Chthoniobacterales	Chthoniobacteraceae	LD29	LD29_unclassified	ASV_000393	0	0	0	0	6.2	0	0	8	0
Bacteria	Verrucomicrobiota	Verrucomicrobiae	Chthoniobacterales	Chthoniobacteraceae	Chthoniobacteraceae_unclassified	Chthoniobacteraceae_unclassified	ASV_000460	0	0	0.4	0	0	0	0	13.8	0
Bacteria	Verrucomicrobiota	Verrucomicrobiae	Chthoniobacterales	Chthoniobacteraceae	LD29	LD29_unclassified	ASV_000379	0	0	0	0	7.6	0	0	4.6	0
Bacteria	Verrucomicrobiota	Verrucomicrobiae	Chthoniobacterales	Chthoniobacteraceae	LD29	LD29_unclassified	ASV_000489	0	0	0	0	2.4	0	0	8.8	0
Bacteria	Verrucomicrobiota	Verrucomicrobiae	Chthoniobacterales	Chthoniobacteraceae	LD29	LD29_unclassified	ASV_000599	0	0	0	0	0	0	0	10	0
Bacteria	Verrucomicrobiota	Verrucomicrobiae	Chthoniobacterales	Chthoniobacteraceae	LD29	LD29_unclassified	ASV_000581	0	0	0.2	0	0	0	0	8	0
Bacteria	Verrucomicrobiota	Verrucomicrobiae	Chthoniobacterales	Chthoniobacteraceae	LD29	LD29_unclassified	ASV_000510	0	0	0	0	3.4	0	0	4.4	0
Bacteria	Verrucomicrobiota	Verrucomicrobiae	Chthoniobacterales	Chthoniobacteraceae	Chthoniobacter	Chthoniobacter_unclassified	ASV_000845	0	0	0.8	0	0	0	0	0.6	0
Bacteria	Verrucomicrobiota	Verrucomicrobiae	Chthoniobacterales	Chthoniobacteraceae	Chthoniobacter	Chthoniobacter_unclassified	ASV_000611	0	0	0	0	4.6	0	0	0.2	0
Bacteria	Verrucomicrobiota	Verrucomicrobiae	Chthoniobacterales	Chthoniobacteraceae	LD29	LD29_unclassified	ASV_000870	0	0	0	0	2	0	0	0	0
Bacteria	Verrucomicrobiota	Verrucomicrobiae	Chthoniobacterales	Chthoniobacteraceae	Chthoniobacteraceae_unclassified	Chthoniobacteraceae_unclassified	ASV_000723	0	0	0	0	2.8	0	0	0	0
Bacteria	Verrucomicrobiota	Verrucomicrobiae	Chthoniobacterales	Chthoniobacteraceae	LD29	LD29_unclassified	ASV_000730	0	0	0.8	0	1.8	0	0	1.8	0
Bacteria	Verrucomicrobiota	Verrucomicrobiae	Chthoniobacterales	Chthoniobacteraceae	LD29	LD29_unclassified	ASV_000927	0	0	0	0	0	0	0	2.4	0
Bacteria	Verrucomicrobiota	Chlamydiae	Chlamydiales	Chlamydiales_unclassified	Chlamydiales_unclassified	Chlamydiales_unclassified	ASV_000938	0	0	0.8	0	0	0	0	1	0
Bacteria	Verrucomicrobiota	Verrucomicrobiae	Chthoniobacterales	Chthoniobacteraceae	LD29	LD29_unclassified	ASV_000783	0	0	0	0	1.6	0	0	2	0
Bacteria	Verrucomicrobiota	Verrucomicrobiae	Chthoniobacterales	Chthoniobacteraceae	Chthoniobacteraceae_unclassified	Chthoniobacteraceae_unclassified	ASV_000859	0	0	0	0	2.4	0	0	0	0
Bacteria	Verrucomicrobiota	Verrucomicrobiae	Chthoniobacterales	Chthoniobacteraceae	LD29	LD29_unclassified	ASV_001057	0	0	1.4	0	1.2	0	0	0	0
Bacteria	Verrucomicrobiota	Verrucomicrobiae	Chthoniobacterales	Chthoniobacteraceae	Chthoniobacteraceae_unclassified	Chthoniobacteraceae_unclassified	ASV_000968	0	0	0	0	2.4	0	0	0	0
Bacteria	Verrucomicrobiota	Verrucomicrobiae	Chthoniobacterales	Chthoniobacteraceae	LD29	LD29_unclassified	ASV_001123	0	0	0	0	0	0	0	2.4	0
Bacteria	Verrucomicrobiota	Verrucomicrobiae	Chthoniobacterales	Chthoniobacteraceae	LD29	LD29_unclassified	ASV_001000	0	0	0	0	2.2	0	0	0	0
Bacteria	Verrucomicrobiota	Verrucomicrobiae	Chthoniobacterales	Chthoniobacteraceae	LD29	LD29_unclassified	ASV_001696	0	0	0	0	0	0	0	0.8	0
Bacteria	Verrucomicrobiota	Verrucomicrobiae	Chthoniobacterales	Chthoniobacteraceae	LD29	LD29_unclassified	ASV_001384	0.6	0	0	0	1.4	0	0	0	0
Bacteria	Verrucomicrobiota	Verrucomicrobiae	Chthoniobacterales	Chthoniobacteraceae	Chthoniobacter	Chthoniobacter_unclassified	ASV_001481	0	0.8	0	0	0.2	0	0	0	0
Bacteria	Verrucomicrobiota	Verrucomicrobiae	Chthoniobacterales	Chthoniobacteraceae	Chthoniobacter	Chthoniobacter_unclassified	ASV_001817	0	0	0	0	0	0	0	0	0
Bacteria	Verrucomicrobiota	Verrucomicrobiae	Methylacidiphilales	Methylacidiphilaceae	uncultured	uncultured_unclassified	ASV_000991	0	0	0	0	1.2	0	0	0.6	0
Bacteria	Verrucomicrobiota	Verrucomicrobiae	Chthoniobacterales	Chthoniobacteraceae	LD29	LD29_unclassified	ASV_001555	0	0	0	0	0	0	0	0	0
Bacteria	Verrucomicrobiota	Verrucomicrobiae	Chthoniobacterales	Chthoniobacteraceae	LD29	LD29_unclassified	ASV_001288	0	0	0.4	0	0	0	0	1.2	0
Bacteria	Verrucomicrobiota	Verrucomicrobiae	Chthoniobacterales	Chthoniobacteraceae	Chthoniobacteraceae_unclassified	Chthoniobacteraceae_unclassified	ASV_001512	0	0	0	0	1.6	0	0	0	0
Bacteria	Verrucomicrobiota	Verrucomicrobiae	Chthoniobacterales	Chthoniobacteraceae	Chthoniobacter	Chthoniobacter_unclassified	ASV_000928	0	0	0	0	1.4	0	0	0	0
Bacteria	Verrucomicrobiota	Verrucomicrobiae	Chthoniobacterales	Chthoniobacteraceae	Chthoniobacter	Chthoniobacter_unclassified	ASV_001223	0	0	0	0	1.4	0	0	0	0
Bacteria	Verrucomicrobiota	Verrucomicrobiae	Chthoniobacterales	Chthoniobacteraceae	Chthoniobacter	Chthoniobacter_unclassified	ASV_001244	0	0	0	0	1.4	0	0	0	0
Bacteria	Verrucomicrobiota	Verrucomicrobiae	Chthoniobacterales	Chthoniobacteraceae	Chthoniobacter	Chthoniobacter_unclassified	ASV_001511	0	0	0	0	1.4	0	0	0	0
Bacteria	Verrucomicrobiota	Verrucomicrobiae	Chthoniobacterales	Chthoniobacteraceae	LD29	LD29_unclassified	ASV_001226	0	0	0	0	0	0	0	1.2	0
Bacteria	Verrucomicrobiota	Verrucomicrobiae	Chthoniobacterales	Chthoniobacteraceae	Chthoniobacter	Chthoniobacter_unclassified	ASV_001344	0	0	0	0	1.2	0	0	0	0
Bacteria	Verrucomicrobiota	Chlamydiae	Chlamydiales	Chlamydiales_unclassified	Chlamydiales_unclassified	Chlamydiales_unclassified	ASV_001149	0	0	0	0	1	0	0	0	0
Bacteria	Verrucomicrobiota	Verrucomicrobiae	Chthoniobacterales	Chthoniobacteraceae	Chthoniobacter	Chthoniobacter_unclassified	ASV_001291	0	0	0	0	1	0	0	0	0
Bacteria	Verrucomicrobiota	Verrucomicrobiae	Chthoniobacterales	Chthoniobacteraceae	LD29	LD29_unclassified	ASV_001505	0	0	1	0	0	0	0	0	0
Bacteria	Verrucomicrobiota	Verrucomicrobiae	Chthoniobacterales	Chthoniobacteraceae	LD29	LD29_unclassified	ASV_001516	0	0	0	0	1	0	0	0	0
Bacteria	Verrucomicrobiota	Verrucomicrobiae	Chthoniobacterales	Chthoniobacteraceae	LD29	LD29_unclassified	ASV_001670	0	0	1	0	0	0	0	0	0
Bacteria	Verrucomicrobiota	Verrucomicrobiae	Chthoniobacterales	Chthoniobacteraceae	LD29	LD29_unclassified	ASV_002333	0	0	0	0	0	0	0	0	0
Bacteria	Verrucomicrobiota	Verrucomicrobiae	Chthoniobacterales	Chthoniobacteraceae	Chthoniobacter	Chthoniobacter_unclassified	ASV_001329	0	0	0	0	0.8	0	0	0	0
Bacteria	Verrucomicrobiota	Verrucomicrobiae	Chthoniobacterales	Chthoniobacteraceae	LD29	LD29_unclassified	ASV_001581	0	0	0	0	0	0	0	0.8	0
Bacteria	Verrucomicrobiota	Verrucomicrobiae	Chthoniobacterales	Chthoniobacteraceae	LD29	LD29_unclassified	ASV_001643	0	0	0	0	0	0	0	0.8	0
Bacteria	Verrucomicrobiota	Verrucomicrobiae	Chthoniobacterales	Chthoniobacteraceae	LD29	LD29_unclassified	ASV_001934	0	0	0	0	0	0	0	0	0
Bacteria	Verrucomicrobiota	Verrucomicrobiae	Chthoniobacterales	Chthoniobacteraceae	Chthoniobacter	Chthoniobacter_unclassified	ASV_001955	0	0	0	0	0.8	0	0	0	0
Bacteria	Verrucomicrobiota	Verrucomicrobiae	Chthoniobacterales	Chthoniobacteraceae	LD29	LD29_unclassified	ASV_002115	0	0	0	0	0	0	0	0	0
Bacteria	Verrucomicrobiota	Verrucomicrobiae	Chthoniobacterales	Chthoniobacteraceae	Chthoniobacter	Chthoniobacter_unclassified	ASV_001243	0	0	0	0	0.6	0	0	0	0
Bacteria	Verrucomicrobiota	Verrucomicrobiae	Chthoniobacterales	Chthoniobacteraceae	Chthoniobacteraceae_unclassified	Chthoniobacteraceae_unclassified	ASV_001803	0	0	0	0	0.6	0	0	0	0
Bacteria	Verrucomicrobiota	Verrucomicrobiae	Methylacidiphilales	Methylacidiphilaceae	uncultured	uncultured_unclassified	ASV_001956	0	0	0	0	0.6	0	0	0	0
Bacteria	Verrucomicrobiota	Verrucomicrobiae	Chthoniobacterales	Chthoniobacteraceae	Chthoniobacter	Chthoniobacter_unclassified	ASV_002090	0	0	0	0	0.6	0	0	0	0
Bacteria	Verrucomicrobiota	Verrucomicrobiae	Chthoniobacterales	Chthoniobacteraceae	LD29	LD29_unclassified	ASV_002111	0	0	0	0	0	0	0	0	0
Bacteria	Verrucomicrobiota	Verrucomicrobiae	Chthoniobacterales	Chthoniobacteraceae	Chthoniobacter	Chthoniobacter_unclassified	ASV_002164	0	0	0	0	0	0	0	0	0
Bacteria	Verrucomicrobiota	Verrucomicrobiae	Chthoniobacterales	Chthoniobacteraceae	LD29	LD29_unclassified	ASV_002612	0	0	0	0	0	0	0	0	0
Bacteria	Verrucomicrobiota	Verrucomicrobiae	Chthoniobacterales	Chthoniobacteraceae	LD29	LD29_unclassified	ASV_001792	0	0	0	0	0.4	0	0	0	0
Bacteria	Verrucomicrobiota	Verrucomicrobiae	Chthoniobacterales	Chthoniobacteraceae	Chthoniobacter	Chthoniobacter_unclassified	ASV_001953	0	0	0	0	0.4	0	0	0	0
Bacteria	Verrucomicrobiota	Verrucomicrobiae	Chthoniobacterales	Chthoniobacteraceae	LD29	LD29_unclassified	ASV_002098	0	0	0	0	0	0	0	0.4	0
Bacteria	Verrucomicrobiota	Verrucomicrobiae	Chthoniobacterales	Chthoniobacteraceae	Chthoniobacter	Chthoniobacter_unclassified	ASV_002139	0	0	0	0	0.4	0	0	0	0
Bacteria	Verrucomicrobiota	Verrucomicrobiae	Chthoniobacterales	Chthoniobacteraceae	Chthoniobacteraceae_unclassified	Chthoniobacteraceae_unclassified	ASV_002204	0	0	0.4	0	0	0	0	0	0
Bacteria	Verrucomicrobiota	Verrucomicrobiae	Chthoniobacterales	Chthoniobacteraceae	Chthoniobacter	Chthoniobacter_unclassified	ASV_002395	0	0	0	0	0	0.4	0	0	0
Bacteria	Verrucomicrobiota	Verrucomicrobiae	Opitutales	Puniceicoccaceae	Verruc-01	Verruc-01_unclassified	ASV_002512	0	0	0	0	0	0	0	0	0
Bacteria	Verrucomicrobiota	Verrucomicrobiae	Chthoniobacterales	Chthoniobacteraceae	Chthoniobacteraceae_unclassified	Chthoniobacteraceae_unclassified	ASV_002732	0.4	0	0	0	0	0	0	0	0
Bacteria	Verrucomicrobiota	Verrucomicrobiae	Chthoniobacterales	Chthoniobacteraceae	LD29	LD29_unclassified	ASV_001677	0	0	0	0	0.2	0	0	0	0
Bacteria	Verrucomicrobiota	Chlamydiae	Chlamydiales	Chlamydiales_unclassified	Chlamydiales_unclassified	Chlamydiales_unclassified	ASV_002016	0	0	0	0	0	0	0	0.2	0
Bacteria	Verrucomicrobiota	Verrucomicrobiae	Chthoniobacterales	Chthoniobacteraceae	Chthoniobacter	Chthoniobacter_unclassified	ASV_002079	0	0	0	0	0.2	0	0	0	0
Bacteria	Verrucomicrobiota	Verrucomicrobiae	Chthoniobacterales	Chthoniobacteraceae	Chthoniobacter	Chthoniobacter_unclassified	ASV_002424	0	0	0	0	0	0	0	0	0.2
Bacteria	Verrucomicrobiota	Verrucomicrobiae	Chthoniobacterales	Chthoniobacteraceae	Chthoniobacter	Chthoniobacter_unclassified	ASV_002743	0	0.2	0	0	0	0	0	0	0
Bacteria	Verrucomicrobiota	Verrucomicrobiae	Chthoniobacterales	Chthoniobacteraceae	Chthoniobacteraceae_unclassified	Chthoniobacteraceae_unclassified	ASV_002803	0	0	0	0	0	0.2	0	0	0
Bacteria	Verrucomicrobiota	Chlamydiae	Chlamydiales	Chlamydiales_unclassified	Chlamydiales_unclassified	Chlamydiales_unclassified	ASV_002728	0.2	0	0	0	0	0	0	0	0
Bacteria	Verrucomicrobiota	Verrucomicrobiae	Chthoniobacterales	Chthoniobacteraceae	Candidatus_Udaeobacter	Candidatus_Udaeobacter_unclassified	ASV_002870	0	0	0	0	0	0	0	0	0
Bacteria	Verrucomicrobiota	Chlamydiae	Chlamydiales	Parachlamydiaceae	Candidatus_Protochlamydia	Candidatus_Protochlamydia_unclassified	ASV_002963	0	0.2	0	0	0	0	0	0	0
Bacteria	Verrucomicrobiota	Chlamydiae	Chlamydiales	Parachlamydiaceae	Parachlamydiaceae_unclassified	Parachlamydiaceae_unclassified	ASV_002991	0	0	0	0	0.2	0	0	0	0
Bacteria	Verrucomicrobiota	Chlamydiae	Chlamydiales	Parachlamydiaceae	Parachlamydiaceae_unclassified	Parachlamydiaceae_unclassified	ASV_003053	0	0	0	0	0	0	0	0	0.2
Bacteria	WPS-2	WPS-2_unclassified	WPS-2_unclassified	WPS-2_unclassified	WPS-2_unclassified	WPS-2_unclassified	ASV_001682	0	0	0	0	1.2	0	0	0	0
Bacteria	WPS-2	WPS-2_unclassified	WPS-2_unclassified	WPS-2_unclassified	WPS-2_unclassified	WPS-2_unclassified	ASV_002331	0	0	0	0	0	0	0	0	0
Bacteria	WPS-2	WPS-2_unclassified	WPS-2_unclassified	WPS-2_unclassified	WPS-2_unclassified	WPS-2_unclassified	ASV_001328	0	0	0	0	0.8	0	0	0	0
Bacteria	WPS-2	WPS-2_unclassified	WPS-2_unclassified	WPS-2_unclassified	WPS-2_unclassified	WPS-2_unclassified	ASV_002318	0	0	0	0	0	0	0	0.2	0
